# Supplementary material for: The FANCD2-FANCI heterodimer coordinates chromatin openness and cell cycle progression throughout DNA double-strand break repair
Source: Cell Rep. Author manuscript; Available in PMC 2026 Feb 25. (PMC12934461; doi:10.1016/j.celrep.2025.116830)
Supplement: 2 [file NIHMS2142894-supplement-2.xlsx]

## Sheet: BED - DSB sites
#chrom	start	end	name	score	strand	cut_site
chr19	46265515	46265544	r1070akaX4	.	.	AsiSI
chr19	45428810	45428839	r1069akaX3	.	.	AsiSI
chr7	100081873	100081902	r454akaX1	.	.	AsiSI
chr22	38468085	38468114	r1163akaH9	.	.	AsiSI
chr20	20052269	20052298	r1092akaH8	.	.	AsiSI
chr17	63773484	63773513	r972akaH7	.	.	AsiSI
chr12	121537141	121537170	r757akaH6	.	.	AsiSI
chr9	128127117	128127146	r579akaH5	.	.	AsiSI
chr7	93232166	93232195	r451akaH4	.	.	AsiSI
chr6	37354024	37354053	r376akaH3	.	.	AsiSI
chr3	99818109	99818138	r199akaH2	.	.	AsiSI
chr2	55281953	55281982	r128akaH1	.	.	AsiSI
chr22	20496009	20496038	r1155akaG9	.	.	AsiSI
chr20	1226960	1226989	r1080akaG8	.	.	AsiSI
chr17	59106924	59106953	r971akaG7	.	.	AsiSI
chr12	21941043	21941072	r728akaG6	.	.	AsiSI
chr9	127930880	127930909	r578akaG5	.	.	AsiSI
chr7	76178177	76178206	r445akaG4	.	.	AsiSI
chr6	31137639	31137668	r373akaG3	.	.	AsiSI
chr3	98899309	98899338	r198akaG2	.	.	AsiSI
chr2	43131188	43131217	r122akaG1	.	.	AsiSI
chr21	44801863	44801892	r1134akaF9	.	.	AsiSI
chr19	41993692	41993721	r1066akaF8	.	.	AsiSI
chr17	39981208	39981237	r961akaF7	.	.	AsiSI
chr12	13001772	13001801	r725akaF6	.	.	AsiSI
chr9	124769815	124769844	r575akaF5	.	.	AsiSI
chr6	149566958	149566987	r396akaF4	.	.	AsiSI
chr6	27177576	27177605	r369akaF3	.	.	AsiSI
chr3	52198135	52198164	r185akaF2	.	.	AsiSI
chr1	223844934	223844963	r81akaF1	.	.	AsiSI
chr21	31873194	31873223	r1128akaE9	.	.	AsiSI
chr19	41397826	41397855	r1065akaE8	.	.	AsiSI
chr17	5486889	5486918	r935akaE7	.	.	AsiSI
chr11	85664599	85664628	r695akaE6	.	.	AsiSI
chr9	36258505	36258534	r549akaE5	.	.	AsiSI
chr6	144286421	144286450	r395akaE4	.	.	AsiSI
chr5	143405473	143405502	r339akaE3	.	.	AsiSI
chr2	207165992	207166021	r162akaE2	.	.	AsiSI
chr20	43458466	43458495	r1109akaD9	.	.	AsiSI
chr19	29528569	29528598	r1055akaD8	.	.	AsiSI
chr14	54489096	54489125	r811akaD7	.	.	AsiSI
chr11	75814704	75814733	r693akaD6	.	.	AsiSI
chr9	29212790	29212819	r543akaD5	.	.	AsiSI
chr6	135498198	135498227	r394akaD4	.	.	AsiSI
chr5	80488309	80488338	r323akaD3	.	.	AsiSI
chr2	119366978	119367007	r142akaD2	.	.	AsiSI
chr1	109494066	109494095	r47akaD1	.	.	AsiSI
chr20	38731614	38731643	r1106akaC9	.	.	AsiSI
chr18	21740832	21740861	r996akaC8	.	.	AsiSI
chr13	114129172	114129201	r796akaC7	.	.	AsiSI
chr11	24496918	24496947	r664akaC6	.	.	AsiSI
chr8	123768958	123768987	r530akaC5	.	.	AsiSI
chr6	89638456	89638485	r390akaC4	.	.	AsiSI
chr5	69167012	69167041	r319akaC3	.	.	AsiSI
chr2	85595459	85595488	r136akaC2	.	.	AsiSI
chrX	73563255	73563284	r1202akaC10	.	.	AsiSI
chr1	88992902	88992931	r40akaC1	.	.	AsiSI
chr20	33444269	33444298	r1102akaB9	.	.	AsiSI
chr18	7566703	7566732	r988akaB8	.	.	AsiSI
chr13	104586189	104586218	r791akaB7	.	.	AsiSI
chr10	92291246	92291275	r632akaB6	.	.	AsiSI
chr8	115668393	115668422	r527akaB5	.	.	AsiSI
chr6	66994116	66994145	r384akaB4	.	.	AsiSI
chr4	177442410	177442439	r291akaB3	.	.	AsiSI
chr2	74507623	74507652	r133akaB2	.	.	AsiSI
chrX	53082233	53082262	r1197akaB10	.	.	AsiSI
chr1	40508960	40508989	r30akaB1	.	.	AsiSI
chr20	32358498	32358527	r1101akaA9	.	.	AsiSI
chr17	82292953	82292982	r984akaA8	.	.	AsiSI
chr12	129607324	129607353	r765akaA7	.	.	AsiSI
chr10	3068774	3068803	r597akaA6	.	.	AsiSI
chr8	65634101	65634130	r513akaA5	.	.	AsiSI
chr6	49949858	49949887	r381akaA4	.	.	AsiSI
chr4	83013122	83013151	r260akaA3	.	.	AsiSI
chr2	68157605	68157634	r129akaA2	.	.	AsiSI
chrX	45507137	45507166	r1195akaA10	.	.	AsiSI
chr1	9589376	9589405	r9akaA1	.	.	AsiSI
chr18	32018748	32018777	r1000	.	.	AsiSI
chr20	2873523	2873552	r1083	.	.	AsiSI
chr21	20998116	20998145	r1126	.	.	AsiSI
chrX	48957410	48957439	r1196	.	.	AsiSI
chrX	150693981	150694010	r1214	.	.	AsiSI
chr2	242088403	242088432	r174	.	.	AsiSI
chr1	19485649	19485678	r18	.	.	AsiSI
chr3	39809468	39809497	r180	.	.	AsiSI
chr4	2058947	2058976	r238	.	.	AsiSI
chr5	39425126	39425155	r312	.	.	AsiSI
chr5	137498534	137498563	r335	.	.	AsiSI
chr6	20212078	20212107	r365	.	.	AsiSI
chr6	21594462	21594491	r367	.	.	AsiSI
chr6	27694110	27694139	r370	.	.	AsiSI
chr6	75206224	75206253	r387	.	.	AsiSI
chr7	4682487	4682516	r416	.	.	AsiSI
chr1	91732506	91732535	r42	.	.	AsiSI
chr7	77010438	77010467	r447	.	.	AsiSI
chr7	92528407	92528436	r450	.	.	AsiSI
chr1	109984941	109984970	r49	.	.	AsiSI
chr8	22565947	22565976	r491	.	.	AsiSI
chr8	31640311	31640340	r500	.	.	AsiSI
chr9	109780060	109780089	r568	.	.	AsiSI
chr9	134326219	134326248	r585	.	.	AsiSI
chr11	35944205	35944234	r666	.	.	AsiSI
chr11	100687569	100687598	r699	.	.	AsiSI
chr11	110430313	110430342	r700	.	.	AsiSI
chr1	208243431	208243460	r77	.	.	AsiSI
chr14	28785390	28785419	r802	.	.	AsiSI
chr14	52695627	52695656	r808	.	.	AsiSI
chr14	52696533	52696562	r809	.	.	AsiSI
chr15	58933079	58933108	r855	.	.	AsiSI
chr15	68819770	68819799	r862	.	.	AsiSI
chr1	230868476	230868505	r87	.	.	AsiSI
chr15	91853697	91853726	r875	.	.	AsiSI
chr1	242524465	242524494	r92	.	.	AsiSI
chr17	3696383	3696412	r931	.	.	AsiSI
chr17	4366217	4366246	r933	.	.	AsiSI
chr17	6070631	6070660	r936	.	.	AsiSI
chr17	21042976	21043005	r952	.	.	AsiSI
chr17	30922008	30922037	r956	.	.	AsiSI
chr17	44363555	44363584	r966	.	.	AsiSI
chr2	5697052	5697081	r98	.	.	AsiSI
chr17	82273223	82273252	r983	.	.	AsiSI
chr18	7568343	7568372	r989	.	.	AsiSI
chr5	131388936	131388986	mre11_1	.	.	AluGG
chr9	20745212	20745262	mre11_2	.	.	AluGG
chr13	77322025	77322075	mre11_3	.	.	AluGG
chr1	26934760	26934810	mre11_4	.	.	AluGG
chr15	75878456	75878506	mre11_5	.	.	AluGG
chr10	110588094	110588144	mre11_6	.	.	AluGG
chrX	104572702	104572752	mre11_8	.	.	AluGG
chr22	19200707	19200757	mre11_9	.	.	AluGG
chr10	86581813	86581863	mre11_10	.	.	AluGG
chr3	138618084	138618134	mre11_11	.	.	AluGG
chr2	10807314	10807364	mre11_12	.	.	AluGG
chr3	32832323	32832373	mre11_13	.	.	AluGG
chr9	97851187	97851237	mre11_14	.	.	AluGG
chr1	224879052	224879102	mre11_15	.	.	AluGG
chr1	155404220	155404270	mre11_16	.	.	AluGG
chr17	7623560	7623610	mre11_17	.	.	AluGG
chr14	71395528	71395578	mre11_18	.	.	AluGG
chrX	136871306	136871356	mre11_19	.	.	AluGG
chr12	88060424	88060474	mre11_20	.	.	AluGG
chr19	7224046	7224096	mre11_21	.	.	AluGG
chr16	409273	409323	mre11_22	.	.	AluGG
chr2	21661594	21661644	mre11_23	.	.	AluGG
chr3	40175008	40175058	mre11_24	.	.	AluGG
chr13	91010237	91010287	mre11_25	.	.	AluGG
chr9	19506591	19506641	mre11_26	.	.	AluGG
chr9	76732179	76732229	mre11_27	.	.	AluGG
chr5	69174614	69174664	mre11_28	.	.	AluGG
chr6	43048868	43048918	mre11_29	.	.	AluGG
chrX	71977523	71977573	mre11_30	.	.	AluGG
chr16	21127426	21127476	mre11_31	.	.	AluGG
chr5	93917744	93917794	mre11_32	.	.	AluGG
chr2	70336502	70336552	mre11_33	.	.	AluGG
chr3	179430556	179430606	mre11_34	.	.	AluGG
chr17	50492695	50492745	mre11_35	.	.	AluGG
chrX	38698725	38698775	mre11_36	.	.	AluGG
chr13	73088656	73088706	mre11_37	.	.	AluGG
chrX	18912944	18912994	mre11_38	.	.	AluGG
chr17	48021829	48021879	mre11_39	.	.	AluGG
chr5	157830893	157830943	mre11_40	.	.	AluGG
chr14	72645423	72645473	mre11_41	.	.	AluGG
chr2	219046881	219046931	mre11_42	.	.	AluGG
chr1	160251575	160251625	mre11_43	.	.	AluGG
chr5	108412399	108412449	mre11_44	.	.	AluGG
chr6	35527006	35527056	mre11_45	.	.	AluGG
chr10	63609317	63609367	mre11_46	.	.	AluGG
chr11	117156054	117156104	mre11_47	.	.	AluGG
chr3	145068285	145068335	mre11_48	.	.	AluGG
chrX	71355159	71355209	mre11_49	.	.	AluGG
chr16	3105260	3105310	mre11_50	.	.	AluGG
chr1	17034249	17034299	mre11_51	.	.	AluGG
chr11	65668009	65668059	mre11_52	.	.	AluGG
chr11	5226984	5226985	HBBon	.	+	HBB
chr9	101833600	101833601	HBBOT1	.	+	HBB
chr6	27132377	27132378	H2BJon	.	+	HIST1H2BJ
chr15	65869599	65869600	RAB11Aon	.	-	RAB11A
chr5	126777508	126777509	LMNB1on	.	-	LMNB1

## Sheet: BED - All AsiSI
#chrom	start	end	name	score	strand
chr1	1175528	1175557	.	0	.
chr1	2131862	2131891	.	0	.
chr1	2221231	2221260	.	0	.
chr1	2391383	2391412	.	0	.
chr1	3068581	3068610	.	0	.
chr1	3186468	3186497	.	0	.
chr1	4615450	4615479	.	0	.
chr1	5921648	5921677	.	0	.
chr1	6209370	6209399	.	0	.
chr1	9589376	9589405	.	0	.
chr1	9651796	9651825	.	0	.
chr1	13749675	13749704	.	0	.
chr1	13816181	13816210	.	0	.
chr1	14598715	14598744	.	0	.
chr1	14851831	14851860	.	0	.
chr1	15153836	15153865	.	0	.
chr1	17083724	17083753	.	0	.
chr1	18346655	18346684	.	0	.
chr1	19485649	19485678	.	0	.
chr1	19646586	19646615	.	0	.
chr1	20859650	20859679	.	0	.
chr1	21693072	21693101	.	0	.
chr1	25246552	25246581	.	0	.
chr1	26576121	26576150	.	0	.
chr1	27177126	27177155	.	0	.
chr1	27210118	27210147	.	0	.
chr1	27360744	27360773	.	0	.
chr1	27572823	27572852	.	0	.
chr1	35952197	35952226	.	0	.
chr1	38255557	38255586	.	0	.
chr1	40508960	40508989	.	0	.
chr1	44017091	44017120	.	0	.
chr1	44413279	44413308	.	0	.
chr1	52339338	52339367	.	0	.
chr1	57987917	57987946	.	0	.
chr1	68691646	68691675	.	0	.
chr1	74357807	74357836	.	0	.
chr1	87009069	87009098	.	0	.
chr1	87149998	87150027	.	0	.
chr1	87767526	87767555	.	0	.
chr1	88992902	88992931	.	0	.
chr1	90535748	90535777	.	0	.
chr1	91732506	91732535	.	0	.
chr1	91906257	91906286	.	0	.
chr1	91918544	91918573	.	0	.
chr1	93010592	93010621	.	0	.
chr1	94427701	94427730	.	0	.
chr1	109494066	109494095	.	0	.
chr1	109776457	109776486	.	0	.
chr1	109984941	109984970	.	0	.
chr1	111848152	111848181	.	0	.
chr1	112143974	112144003	.	0	.
chr1	114711539	114711568	.	0	.
chr1	116856797	116856826	.	0	.
chr1	119726535	119726564	.	0	.
chr1	150495770	150495799	.	0	.
chr1	150793652	150793681	.	0	.
chr1	151687886	151687915	.	0	.
chr1	154502982	154503011	.	0	.
chr1	159884502	159884531	.	0	.
chr1	160248641	160248670	.	0	.
chr1	160882054	160882083	.	0	.
chr1	161052757	161052786	.	0	.
chr1	163012730	163012759	.	0	.
chr1	167820877	167820906	.	0	.
chr1	171389689	171389718	.	0	.
chr1	171914208	171914237	.	0	.
chr1	175599466	175599495	.	0	.
chr1	178834828	178834857	.	0	.
chr1	179902952	179902981	.	0	.
chr1	181104813	181104842	.	0	.
chr1	186350803	186350832	.	0	.
chr1	190625373	190625402	.	0	.
chr1	192545290	192545319	.	0	.
chr1	203862286	203862315	.	0	.
chr1	204411313	204411342	.	0	.
chr1	205990838	205990867	.	0	.
chr1	208243431	208243460	.	0	.
chr1	213228496	213228525	.	0	.
chr1	214821218	214821247	.	0	.
chr1	220870635	220870664	.	0	.
chr1	223844934	223844963	.	0	.
chr1	224330191	224330220	.	0	.
chr1	225948281	225948310	.	0	.
chr1	226631407	226631436	.	0	.
chr1	228140368	228140397	.	0	.
chr1	229407685	229407714	.	0	.
chr1	230868476	230868505	.	0	.
chr1	233723989	233724018	.	0	.
chr1	237128240	237128269	.	0	.
chr1	239997749	239997778	.	0	.
chr1	240889006	240889035	.	0	.
chr1	242524465	242524494	.	0	.
chr1	244516089	244516118	.	0	.
chr1	245955476	245955505	.	0	.
chr2	620207	620236	.	0	.
chr2	1875197	1875226	.	0	.
chr2	5442374	5442403	.	0	.
chr2	5697052	5697081	.	0	.
chr2	6768648	6768677	.	0	.
chr2	8441690	8441719	.	0	.
chr2	8702108	8702137	.	0	.
chr2	9449364	9449393	.	0	.
chr2	10079679	10079708	.	0	.
chr2	11795257	11795286	.	0	.
chr2	12083498	12083527	.	0	.
chr2	16665566	16665595	.	0	.
chr2	18882822	18882851	.	0	.
chr2	20669697	20669726	.	0	.
chr2	26057673	26057702	.	0	.
chr2	26488148	26488177	.	0	.
chr2	26934511	26934540	.	0	.
chr2	27666405	27666434	.	0	.
chr2	27875491	27875520	.	0	.
chr2	31822753	31822782	.	0	.
chr2	32149324	32149353	.	0	.
chr2	32167126	32167155	.	0	.
chr2	32354293	32354322	.	0	.
chr2	33875193	33875222	.	0	.
chr2	38757416	38757445	.	0	.
chr2	40452286	40452315	.	0	.
chr2	40803072	40803101	.	0	.
chr2	43131188	43131217	.	0	.
chr2	43225403	43225432	.	0	.
chr2	47059072	47059101	.	0	.
chr2	47756612	47756641	.	0	.
chr2	49925218	49925247	.	0	.
chr2	54631286	54631315	.	0	.
chr2	55281953	55281982	.	0	.
chr2	68157605	68157634	.	0	.
chr2	70767404	70767433	.	0	.
chr2	70889048	70889077	.	0	.
chr2	72312693	72312722	.	0	.
chr2	74507623	74507652	.	0	.
chr2	75844266	75844295	.	0	.
chr2	85278902	85278931	.	0	.
chr2	85595459	85595488	.	0	.
chr2	95373473	95373502	.	0	.
chr2	96503988	96504017	.	0	.
chr2	109088939	109088968	.	0	.
chr2	109221520	109221549	.	0	.
chr2	111121059	111121088	.	0	.
chr2	119366978	119367007	.	0	.
chr2	125301736	125301765	.	0	.
chr2	130006093	130006122	.	0	.
chr2	134346985	134347014	.	0	.
chr2	143820009	143820038	.	0	.
chr2	151236938	151236967	.	0	.
chr2	154706133	154706162	.	0	.
chr2	159405262	159405291	.	0	.
chr2	170114257	170114286	.	0	.
chr2	171316926	171316955	.	0	.
chr2	171433376	171433405	.	0	.
chr2	173332346	173332375	.	0	.
chr2	173547517	173547546	.	0	.
chr2	180737318	180737347	.	0	.
chr2	181825701	181825730	.	0	.
chr2	188525329	188525358	.	0	.
chr2	199458728	199458757	.	0	.
chr2	201116340	201116369	.	0	.
chr2	203571175	203571204	.	0	.
chr2	205752668	205752697	.	0	.
chr2	207165992	207166021	.	0	.
chr2	208337772	208337801	.	0	.
chr2	210486561	210486590	.	0	.
chr2	218260088	218260117	.	0	.
chr2	222222925	222222954	.	0	.
chr2	223496102	223496131	.	0	.
chr2	227309215	227309244	.	0	.
chr2	234701296	234701325	.	0	.
chr2	235817829	235817858	.	0	.
chr2	236142549	236142578	.	0	.
chr2	237548817	237548846	.	0	.
chr2	241506365	241506394	.	0	.
chr2	242088403	242088432	.	0	.
chr3	4868567	4868596	.	0	.
chr3	9981154	9981183	.	0	.
chr3	13097202	13097231	.	0	.
chr3	25993813	25993842	.	0	.
chr3	38306513	38306542	.	0	.
chr3	39809468	39809497	.	0	.
chr3	46963578	46963607	.	0	.
chr3	48904455	48904484	.	0	.
chr3	49186454	49186483	.	0	.
chr3	49207824	49207853	.	0	.
chr3	52198135	52198164	.	0	.
chr3	52704397	52704426	.	0	.
chr3	54317588	54317617	.	0	.
chr3	57148093	57148122	.	0	.
chr3	57574899	57574928	.	0	.
chr3	69046047	69046076	.	0	.
chr3	69370323	69370352	.	0	.
chr3	69509241	69509270	.	0	.
chr3	69540131	69540160	.	0	.
chr3	77039023	77039052	.	0	.
chr3	81650715	81650744	.	0	.
chr3	88176750	88176779	.	0	.
chr3	88195511	88195540	.	0	.
chr3	98899309	98899338	.	0	.
chr3	99818109	99818138	.	0	.
chr3	105941930	105941959	.	0	.
chr3	109624852	109624881	.	0	.
chr3	110351378	110351407	.	0	.
chr3	117492851	117492880	.	0	.
chr3	119573258	119573287	.	0	.
chr3	122028274	122028303	.	0	.
chr3	122339793	122339822	.	0	.
chr3	123293951	123293980	.	0	.
chr3	123541368	123541397	.	0	.
chr3	125329631	125329660	.	0	.
chr3	126715311	126715340	.	0	.
chr3	128491047	128491076	.	0	.
chr3	128681640	128681669	.	0	.
chr3	129943820	129943849	.	0	.
chr3	134001911	134001940	.	0	.
chr3	143467161	143467190	.	0	.
chr3	147206700	147206729	.	0	.
chr3	150384728	150384757	.	0	.
chr3	150646722	150646751	.	0	.
chr3	157159949	157159978	.	0	.
chr3	158678299	158678328	.	0	.
chr3	164668321	164668350	.	0	.
chr3	166126914	166126943	.	0	.
chr3	170954099	170954128	.	0	.
chr3	172039808	172039837	.	0	.
chr3	178150032	178150061	.	0	.
chr3	179148738	179148767	.	0	.
chr3	183574485	183574514	.	0	.
chr3	185857705	185857734	.	0	.
chr3	188200300	188200329	.	0	.
chr3	192465990	192466019	.	0	.
chr3	192829381	192829410	.	0	.
chr3	195696923	195696952	.	0	.
chr3	196868099	196868128	.	0	.
chr3	197316302	197316331	.	0	.
chr3	197582890	197582919	.	0	.
chr3	198138225	198138254	.	0	.
chr4	1364506	1364535	.	0	.
chr4	2058947	2058976	.	0	.
chr4	2895938	2895967	.	0	.
chr4	3871354	3871383	.	0	.
chr4	4854076	4854105	.	0	.
chr4	5769523	5769552	.	0	.
chr4	6928473	6928502	.	0	.
chr4	8613182	8613211	.	0	.
chr4	13546607	13546636	.	0	.
chr4	15002488	15002517	.	0	.
chr4	15929321	15929350	.	0	.
chr4	25384472	25384501	.	0	.
chr4	28902116	28902145	.	0	.
chr4	39790741	39790770	.	0	.
chr4	41472644	41472673	.	0	.
chr4	42397623	42397652	.	0	.
chr4	46993382	46993411	.	0	.
chr4	48494628	48494657	.	0	.
chr4	52705171	52705200	.	0	.
chr4	54205115	54205144	.	0	.
chr4	63478825	63478854	.	0	.
chr4	75939466	75939495	.	0	.
chr4	75941029	75941058	.	0	.
chr4	83013122	83013151	.	0	.
chr4	87426635	87426664	.	0	.
chr4	91186079	91186108	.	0	.
chr4	94284265	94284294	.	0	.
chr4	94969369	94969398	.	0	.
chr4	101347420	101347449	.	0	.
chr4	105079395	105079424	.	0	.
chr4	108594539	108594568	.	0	.
chr4	116715420	116715449	.	0	.
chr4	117771799	117771828	.	0	.
chr4	128059573	128059602	.	0	.
chr4	132551959	132551988	.	0	.
chr4	134336706	134336735	.	0	.
chr4	138482229	138482258	.	0	.
chr4	142653843	142653872	.	0	.
chr4	146521645	146521674	.	0	.
chr4	147064725	147064754	.	0	.
chr4	147528560	147528589	.	0	.
chr4	147704174	147704203	.	0	.
chr4	149152758	149152787	.	0	.
chr4	155667955	155667984	.	0	.
chr4	161633397	161633426	.	0	.
chr4	162187531	162187560	.	0	.
chr4	163343929	163343958	.	0	.
chr4	169632655	169632684	.	0	.
chr4	169704026	169704055	.	0	.
chr4	170053802	170053831	.	0	.
chr4	172317405	172317434	.	0	.
chr4	173528417	173528446	.	0	.
chr4	176344666	176344695	.	0	.
chr4	176491094	176491123	.	0	.
chr4	177442410	177442439	.	0	.
chr4	184096852	184096881	.	0	.
chr4	184685852	184685881	.	0	.
chr4	185220532	185220561	.	0	.
chr4	186325722	186325751	.	0	.
chr4	186707929	186707958	.	0	.
chr4	188148653	188148682	.	0	.
chr5	1088315	1088344	.	0	.
chr5	1628051	1628080	.	0	.
chr5	1895770	1895799	.	0	.
chr5	6510009	6510038	.	0	.
chr5	7459837	7459866	.	0	.
chr5	7718281	7718310	.	0	.
chr5	11005266	11005295	.	0	.
chr5	11903646	11903675	.	0	.
chr5	21446002	21446031	.	0	.
chr5	23619000	23619029	.	0	.
chr5	29712756	29712785	.	0	.
chr5	31338674	31338703	.	0	.
chr5	32089679	32089708	.	0	.
chr5	35881261	35881290	.	0	.
chr5	39425126	39425155	.	0	.
chr5	43041499	43041528	.	0	.
chr5	44390296	44390325	.	0	.
chr5	52187649	52187678	.	0	.
chr5	53470753	53470782	.	0	.
chr5	54533495	54533524	.	0	.
chr5	57181379	57181408	.	0	.
chr5	69167012	69167041	.	0	.
chr5	76047816	76047845	.	0	.
chr5	76820245	76820274	.	0	.
chr5	79493144	79493173	.	0	.
chr5	80488309	80488338	.	0	.
chr5	82138975	82139004	.	0	.
chr5	85710443	85710472	.	0	.
chr5	88676077	88676106	.	0	.
chr5	88679969	88679998	.	0	.
chr5	91550237	91550266	.	0	.
chr5	97099775	97099804	.	0	.
chr5	125859879	125859908	.	0	.
chr5	126792627	126792656	.	0	.
chr5	132272736	132272765	.	0	.
chr5	134847346	134847375	.	0	.
chr5	135399616	135399645	.	0	.
chr5	137498534	137498563	.	0	.
chr5	138077805	138077834	.	0	.
chr5	138581855	138581884	.	0	.
chr5	141352365	141352394	.	0	.
chr5	143405473	143405502	.	0	.
chr5	148474283	148474312	.	0	.
chr5	165812092	165812121	.	0	.
chr5	168844552	168844581	.	0	.
chr5	169636668	169636697	.	0	.
chr5	170436444	170436473	.	0	.
chr5	171310914	171310943	.	0	.
chr5	175988094	175988123	.	0	.
chr5	176331308	176331337	.	0	.
chr5	177855678	177855707	.	0	.
chr5	178384226	178384255	.	0	.
chr5	178426492	178426521	.	0	.
chr5	178585857	178585886	.	0	.
chr5	180292523	180292552	.	0	.
chr5	180494918	180494947	.	0	.
chr5	181177184	181177213	.	0	.
chr6	3070488	3070517	.	0	.
chr6	3403833	3403862	.	0	.
chr6	8049309	8049338	.	0	.
chr6	10211940	10211969	.	0	.
chr6	13925018	13925047	.	0	.
chr6	14519069	14519098	.	0	.
chr6	15088629	15088658	.	0	.
chr6	16128796	16128825	.	0	.
chr6	18122008	18122037	.	0	.
chr6	19810944	19810973	.	0	.
chr6	20212078	20212107	.	0	.
chr6	20556080	20556109	.	0	.
chr6	21594462	21594491	.	0	.
chr6	26659920	26659949	.	0	.
chr6	27177576	27177605	.	0	.
chr6	27694110	27694139	.	0	.
chr6	28739430	28739459	.	0	.
chr6	29262372	29262401	.	0	.
chr6	31137639	31137668	.	0	.
chr6	33413271	33413300	.	0	.
chr6	37108363	37108392	.	0	.
chr6	37354024	37354053	.	0	.
chr6	40588083	40588112	.	0	.
chr6	41371487	41371516	.	0	.
chr6	45322649	45322678	.	0	.
chr6	45397154	45397183	.	0	.
chr6	49949858	49949887	.	0	.
chr6	53358870	53358899	.	0	.
chr6	53731360	53731389	.	0	.
chr6	66994116	66994145	.	0	.
chr6	72179734	72179763	.	0	.
chr6	73315184	73315213	.	0	.
chr6	75206224	75206253	.	0	.
chr6	77463467	77463496	.	0	.
chr6	88997709	88997738	.	0	.
chr6	89638456	89638485	.	0	.
chr6	100950657	100950686	.	0	.
chr6	105960736	105960765	.	0	.
chr6	110902106	110902135	.	0	.
chr6	135498198	135498227	.	0	.
chr6	144286421	144286450	.	0	.
chr6	149566958	149566987	.	0	.
chr6	150341899	150341928	.	0	.
chr6	151014145	151014174	.	0	.
chr6	158513268	158513297	.	0	.
chr6	159169424	159169453	.	0	.
chr6	160899165	160899194	.	0	.
chr6	163260215	163260244	.	0	.
chr6	163867886	163867915	.	0	.
chr6	168101785	168101814	.	0	.
chr6	170153440	170153469	.	0	.
chr6	170209774	170209803	.	0	.
chr7	78418	78447	.	0	.
chr7	523132	523161	.	0	.
chr7	777474	777503	.	0	.
chr7	868334	868363	.	0	.
chr7	986135	986164	.	0	.
chr7	1144838	1144867	.	0	.
chr7	2727426	2727455	.	0	.
chr7	3994580	3994609	.	0	.
chr7	4277467	4277496	.	0	.
chr7	4682487	4682516	.	0	.
chr7	5347893	5347922	.	0	.
chr7	5372118	5372147	.	0	.
chr7	5579006	5579035	.	0	.
chr7	6457224	6457253	.	0	.
chr7	12111829	12111858	.	0	.
chr7	17362677	17362706	.	0	.
chr7	18277223	18277252	.	0	.
chr7	25732229	25732258	.	0	.
chr7	27741551	27741580	.	0	.
chr7	29037491	29037520	.	0	.
chr7	29564979	29565008	.	0	.
chr7	30295473	30295502	.	0	.
chr7	32220756	32220785	.	0	.
chr7	35988327	35988356	.	0	.
chr7	37447848	37447877	.	0	.
chr7	38523046	38523075	.	0	.
chr7	39586038	39586067	.	0	.
chr7	44715849	44715878	.	0	.
chr7	50960612	50960641	.	0	.
chr7	51202979	51203008	.	0	.
chr7	51240597	51240626	.	0	.
chr7	56076077	56076106	.	0	.
chr7	64840110	64840139	.	0	.
chr7	67712173	67712202	.	0	.
chr7	68602758	68602787	.	0	.
chr7	70586136	70586165	.	0	.
chr7	73685218	73685247	.	0	.
chr7	75556624	75556653	.	0	.
chr7	76178177	76178206	.	0	.
chr7	76520503	76520532	.	0	.
chr7	77010438	77010467	.	0	.
chr7	84886973	84887002	.	0	.
chr7	91240356	91240385	.	0	.
chr7	92528407	92528436	.	0	.
chr7	93232166	93232195	.	0	.
chr7	97163998	97164027	.	0	.
chr7	98368916	98368945	.	0	.
chr7	100081873	100081902	.	0	.
chr7	100087648	100087677	.	0	.
chr7	101088280	101088309	.	0	.
chr7	101347685	101347714	.	0	.
chr7	101815557	101815586	.	0	.
chr7	101817224	101817253	.	0	.
chr7	105038413	105038442	.	0	.
chr7	105523029	105523058	.	0	.
chr7	108003314	108003343	.	0	.
chr7	111454183	111454212	.	0	.
chr7	123170805	123170834	.	0	.
chr7	125262138	125262167	.	0	.
chr7	128104237	128104266	.	0	.
chr7	128671132	128671161	.	0	.
chr7	130272708	130272737	.	0	.
chr7	133378248	133378277	.	0	.
chr7	134447997	134448026	.	0	.
chr7	139668024	139668053	.	0	.
chr7	148367718	148367747	.	0	.
chr7	152464912	152464941	.	0	.
chr7	153084488	153084517	.	0	.
chr7	155449909	155449938	.	0	.
chr7	155839626	155839655	.	0	.
chr7	157089816	157089845	.	0	.
chr8	406688	406717	.	0	.
chr8	1432771	1432800	.	0	.
chr8	1851852	1851881	.	0	.
chr8	8386220	8386249	.	0	.
chr8	8417835	8417864	.	0	.
chr8	8824851	8824880	.	0	.
chr8	11113998	11114027	.	0	.
chr8	11676571	11676600	.	0	.
chr8	11780608	11780637	.	0	.
chr8	18084292	18084321	.	0	.
chr8	19074671	19074700	.	0	.
chr8	21799268	21799297	.	0	.
chr8	21972209	21972238	.	0	.
chr8	22565947	22565976	.	0	.
chr8	22979808	22979837	.	0	.
chr8	23118651	23118680	.	0	.
chr8	23261737	23261766	.	0	.
chr8	23484475	23484504	.	0	.
chr8	23529526	23529555	.	0	.
chr8	26009665	26009694	.	0	.
chr8	26846710	26846739	.	0	.
chr8	27348520	27348549	.	0	.
chr8	31640311	31640340	.	0	.
chr8	32508341	32508370	.	0	.
chr8	36699604	36699633	.	0	.
chr8	38318075	38318104	.	0	.
chr8	42311937	42311966	.	0	.
chr8	42534217	42534246	.	0	.
chr8	49124939	49124968	.	0	.
chr8	52938584	52938613	.	0	.
chr8	55754030	55754059	.	0	.
chr8	55771555	55771584	.	0	.
chr8	56130239	56130268	.	0	.
chr8	57091900	57091929	.	0	.
chr8	58961578	58961607	.	0	.
chr8	65634101	65634130	.	0	.
chr8	70280355	70280384	.	0	.
chr8	71044310	71044339	.	0	.
chr8	74230003	74230032	.	0	.
chr8	74919022	74919051	.	0	.
chr8	79886043	79886072	.	0	.
chr8	80397793	80397822	.	0	.
chr8	82697264	82697293	.	0	.
chr8	88936372	88936401	.	0	.
chr8	93908045	93908074	.	0	.
chr8	96544499	96544528	.	0	.
chr8	99696049	99696078	.	0	.
chr8	102716664	102716693	.	0	.
chr8	110346791	110346820	.	0	.
chr8	115668393	115668422	.	0	.
chr8	121697661	121697690	.	0	.
chr8	122675500	122675529	.	0	.
chr8	123768958	123768987	.	0	.
chr8	124621151	124621180	.	0	.
chr8	126056805	126056834	.	0	.
chr8	137961266	137961295	.	0	.
chr8	141274472	141274501	.	0	.
chr8	141600553	141600582	.	0	.
chr8	141930048	141930077	.	0	.
chr8	143926047	143926076	.	0	.
chr8	143970372	143970401	.	0	.
chr9	5886828	5886857	.	0	.
chr9	13032811	13032840	.	0	.
chr9	13860484	13860513	.	0	.
chr9	14322421	14322450	.	0	.
chr9	29212790	29212819	.	0	.
chr9	32528790	32528819	.	0	.
chr9	34550248	34550277	.	0	.
chr9	35124859	35124888	.	0	.
chr9	35295818	35295847	.	0	.
chr9	35910381	35910410	.	0	.
chr9	36258505	36258534	.	0	.
chr9	38406358	38406387	.	0	.
chr9	40771784	40771813	.	0	.
chr9	42453856	42453885	.	0	.
chr9	62011466	62011495	.	0	.
chr9	64892568	64892597	.	0	.
chr9	67577218	67577247	.	0	.
chr9	68356713	68356742	.	0	.
chr9	68747048	68747077	.	0	.
chr9	76252206	76252235	.	0	.
chr9	78771226	78771255	.	0	.
chr9	83946161	83946190	.	0	.
chr9	85522952	85522981	.	0	.
chr9	87498245	87498274	.	0	.
chr9	89319012	89319041	.	0	.
chr9	94957258	94957287	.	0	.
chr9	97456060	97456089	.	0	.
chr9	98091910	98091939	.	0	.
chr9	98707442	98707471	.	0	.
chr9	109780060	109780089	.	0	.
chr9	112455171	112455200	.	0	.
chr9	114419427	114419456	.	0	.
chr9	115230550	115230579	.	0	.
chr9	115963420	115963449	.	0	.
chr9	117553647	117553676	.	0	.
chr9	124017524	124017553	.	0	.
chr9	124769815	124769844	.	0	.
chr9	125143196	125143225	.	0	.
chr9	127245386	127245415	.	0	.
chr9	127930880	127930909	.	0	.
chr9	128127117	128127146	.	0	.
chr9	129959653	129959682	.	0	.
chr9	130048254	130048283	.	0	.
chr9	132179514	132179543	.	0	.
chr9	132216719	132216748	.	0	.
chr9	132745548	132745577	.	0	.
chr9	134326219	134326248	.	0	.
chr9	135197080	135197109	.	0	.
chr9	135219501	135219530	.	0	.
chr9	136201839	136201868	.	0	.
chr9	136267899	136267928	.	0	.
chr9	136391980	136392009	.	0	.
chr9	136914295	136914324	.	0	.
chr9	137458155	137458184	.	0	.
chr9	138202046	138202075	.	0	.
chr10	471604	471633	.	0	.
chr10	1736579	1736608	.	0	.
chr10	1968806	1968835	.	0	.
chr10	3068774	3068803	.	0	.
chr10	3784112	3784141	.	0	.
chr10	4129454	4129483	.	0	.
chr10	5850823	5850852	.	0	.
chr10	5975749	5975778	.	0	.
chr10	6204130	6204159	.	0	.
chr10	8504540	8504569	.	0	.
chr10	10507095	10507124	.	0	.
chr10	12237485	12237514	.	0	.
chr10	13210104	13210133	.	0	.
chr10	13656874	13656903	.	0	.
chr10	14937161	14937190	.	0	.
chr10	15019192	15019221	.	0	.
chr10	17494226	17494255	.	0	.
chr10	17616691	17616720	.	0	.
chr10	19815761	19815790	.	0	.
chr10	21564762	21564791	.	0	.
chr10	23173217	23173246	.	0	.
chr10	23440168	23440197	.	0	.
chr10	24243908	24243937	.	0	.
chr10	29065333	29065362	.	0	.
chr10	34197780	34197809	.	0	.
chr10	37503704	37503733	.	0	.
chr10	38606768	38606797	.	0	.
chr10	43468617	43468646	.	0	.
chr10	74153815	74153844	.	0	.
chr10	74825134	74825163	.	0	.
chr10	77956954	77956983	.	0	.
chr10	79747538	79747567	.	0	.
chr10	79826823	79826852	.	0	.
chr10	87269750	87269779	.	0	.
chr10	87468194	87468223	.	0	.
chr10	89704607	89704636	.	0	.
chr10	89838464	89838493	.	0	.
chr10	91928702	91928731	.	0	.
chr10	92291246	92291275	.	0	.
chr10	98392974	98393003	.	0	.
chr10	99536622	99536651	.	0	.
chr10	100788250	100788279	.	0	.
chr10	103872973	103873002	.	0	.
chr10	110563376	110563405	.	0	.
chr10	112827232	112827261	.	0	.
chr10	116517861	116517890	.	0	.
chr10	116632591	116632620	.	0	.
chr10	119579236	119579265	.	0	.
chr10	121520150	121520179	.	0	.
chr10	123524972	123525001	.	0	.
chr10	124009592	124009621	.	0	.
chr10	124853956	124853985	.	0	.
chr10	126333117	126333146	.	0	.
chr10	129056257	129056286	.	0	.
chr10	129792786	129792815	.	0	.
chr10	129972517	129972546	.	0	.
chr10	131402287	131402316	.	0	.
chr10	132115186	132115215	.	0	.
chr10	132115221	132115250	.	0	.
chr10	132115256	132115285	.	0	.
chr10	133179713	133179742	.	0	.
chr10	133620782	133620811	.	0	.
chr11	1235166	1235195	.	0	.
chr11	4009233	4009262	.	0	.
chr11	4116259	4116288	.	0	.
chr11	6497574	6497603	.	0	.
chr11	8915689	8915718	.	0	.
chr11	14487613	14487642	.	0	.
chr11	23730507	23730536	.	0	.
chr11	24203530	24203559	.	0	.
chr11	24496918	24496947	.	0	.
chr11	31797407	31797436	.	0	.
chr11	35944205	35944234	.	0	.
chr11	36192097	36192126	.	0	.
chr11	43268231	43268260	.	0	.
chr11	43581501	43581530	.	0	.
chr11	46336779	46336808	.	0	.
chr11	46464982	46465011	.	0	.
chr11	59640658	59640687	.	0	.
chr11	60840270	60840299	.	0	.
chr11	62570605	62570634	.	0	.
chr11	62687829	62687858	.	0	.
chr11	63892646	63892675	.	0	.
chr11	63947263	63947292	.	0	.
chr11	64049950	64049979	.	0	.
chr11	65363038	65363067	.	0	.
chr11	65450022	65450051	.	0	.
chr11	66559122	66559151	.	0	.
chr11	67665281	67665310	.	0	.
chr11	68003816	68003845	.	0	.
chr11	68021846	68021875	.	0	.
chr11	68224819	68224848	.	0	.
chr11	69101297	69101326	.	0	.
chr11	71579332	71579361	.	0	.
chr11	73534453	73534482	.	0	.
chr11	73599366	73599395	.	0	.
chr11	74700858	74700887	.	0	.
chr11	75227391	75227420	.	0	.
chr11	75397704	75397733	.	0	.
chr11	75814704	75814733	.	0	.
chr11	79242108	79242137	.	0	.
chr11	85664599	85664628	.	0	.
chr11	91359392	91359421	.	0	.
chr11	92752823	92752852	.	0	.
chr11	93414445	93414474	.	0	.
chr11	100687569	100687598	.	0	.
chr11	110430313	110430342	.	0	.
chr11	110711782	110711811	.	0	.
chr11	110885517	110885546	.	0	.
chr11	115153632	115153661	.	0	.
chr11	116197772	116197801	.	0	.
chr11	116407032	116407061	.	0	.
chr11	116470033	116470062	.	0	.
chr11	116554175	116554204	.	0	.
chr11	118611164	118611193	.	0	.
chr11	119094328	119094357	.	0	.
chr11	120325602	120325631	.	0	.
chr11	122696000	122696029	.	0	.
chr11	123500723	123500752	.	0	.
chr11	123741677	123741706	.	0	.
chr11	123906779	123906808	.	0	.
chr11	130331623	130331652	.	0	.
chr11	133505053	133505082	.	0	.
chr11	135026202	135026231	.	0	.
chr12	1692870	1692899	.	0	.
chr12	4032142	4032171	.	0	.
chr12	5541616	5541645	.	0	.
chr12	6208622	6208651	.	0	.
chr12	6620416	6620445	.	0	.
chr12	7994446	7994475	.	0	.
chr12	11465411	11465440	.	0	.
chr12	13001772	13001801	.	0	.
chr12	13157659	13157688	.	0	.
chr12	21067362	21067391	.	0	.
chr12	21941043	21941072	.	0	.
chr12	23410434	23410463	.	0	.
chr12	24305648	24305677	.	0	.
chr12	27975770	27975799	.	0	.
chr12	32531002	32531031	.	0	.
chr12	37553846	37553875	.	0	.
chr12	42625115	42625144	.	0	.
chr12	53779789	53779818	.	0	.
chr12	54030974	54031003	.	0	.
chr12	70283987	70284016	.	0	.
chr12	75948571	75948600	.	0	.
chr12	76031875	76031904	.	0	.
chr12	93452606	93452635	.	0	.
chr12	100185980	100186009	.	0	.
chr12	101830388	101830417	.	0	.
chr12	103103851	103103880	.	0	.
chr12	104752578	104752607	.	0	.
chr12	105705340	105705369	.	0	.
chr12	106544845	106544874	.	0	.
chr12	109112618	109112647	.	0	.
chr12	110857177	110857206	.	0	.
chr12	111858594	111858623	.	0	.
chr12	112069984	112070013	.	0	.
chr12	112227108	112227137	.	0	.
chr12	116271564	116271593	.	0	.
chr12	116816429	116816458	.	0	.
chr12	116817063	116817092	.	0	.
chr12	120965106	120965135	.	0	.
chr12	121328013	121328042	.	0	.
chr12	121537141	121537170	.	0	.
chr12	121820970	121820999	.	0	.
chr12	122457488	122457517	.	0	.
chr12	122541095	122541124	.	0	.
chr12	123220132	123220161	.	0	.
chr12	124410247	124410276	.	0	.
chr12	124970023	124970052	.	0	.
chr12	127856257	127856286	.	0	.
chr12	129607324	129607353	.	0	.
chr12	129904182	129904211	.	0	.
chr13	19573921	19573950	.	0	.
chr13	19760466	19760495	.	0	.
chr13	19775989	19776018	.	0	.
chr13	21195198	21195227	.	0	.
chr13	24098865	24098894	.	0	.
chr13	24157349	24157378	.	0	.
chr13	24160758	24160787	.	0	.
chr13	25800681	25800710	.	0	.
chr13	28527628	28527657	.	0	.
chr13	29597295	29597324	.	0	.
chr13	33682130	33682159	.	0	.
chr13	52376378	52376407	.	0	.
chr13	55071493	55071522	.	0	.
chr13	70590127	70590156	.	0	.
chr13	71182672	71182701	.	0	.
chr13	75444352	75444381	.	0	.
chr13	75517112	75517141	.	0	.
chr13	77826862	77826891	.	0	.
chr13	87672249	87672278	.	0	.
chr13	88852568	88852597	.	0	.
chr13	91948166	91948195	.	0	.
chr13	92818063	92818092	.	0	.
chr13	99086566	99086595	.	0	.
chr13	100300846	100300875	.	0	.
chr13	104586189	104586218	.	0	.
chr13	108793224	108793253	.	0	.
chr13	110540680	110540709	.	0	.
chr13	111629130	111629159	.	0	.
chr13	113567407	113567436	.	0	.
chr13	114129172	114129201	.	0	.
chr14	18421645	18421674	.	0	.
chr14	21025779	21025808	.	0	.
chr14	21089084	21089113	.	0	.
chr14	23006741	23006770	.	0	.
chr14	26204991	26205020	.	0	.
chr14	28785390	28785419	.	0	.
chr14	33167927	33167956	.	0	.
chr14	36453406	36453435	.	0	.
chr14	42121384	42121413	.	0	.
chr14	43657157	43657186	.	0	.
chr14	51563912	51563941	.	0	.
chr14	52695627	52695656	.	0	.
chr14	52696533	52696562	.	0	.
chr14	52778780	52778809	.	0	.
chr14	54489096	54489125	.	0	.
chr14	60510643	60510672	.	0	.
chr14	63045776	63045805	.	0	.
chr14	63397440	63397469	.	0	.
chr14	65399255	65399284	.	0	.
chr14	67477104	67477133	.	0	.
chr14	69255537	69255566	.	0	.
chr14	72563942	72563971	.	0	.
chr14	72892890	72892919	.	0	.
chr14	72999365	72999394	.	0	.
chr14	73880847	73880876	.	0	.
chr14	74962251	74962280	.	0	.
chr14	75158862	75158891	.	0	.
chr14	75578737	75578766	.	0	.
chr14	81106801	81106830	.	0	.
chr14	82424121	82424150	.	0	.
chr14	84199755	84199784	.	0	.
chr14	85171321	85171350	.	0	.
chr14	91051539	91051568	.	0	.
chr14	91099471	91099500	.	0	.
chr14	91121545	91121574	.	0	.
chr14	95407977	95408006	.	0	.
chr14	95693917	95693946	.	0	.
chr14	96039684	96039713	.	0	.
chr14	100884148	100884177	.	0	.
chr14	101089926	101089955	.	0	.
chr14	103919877	103919906	.	0	.
chr14	104079719	104079748	.	0	.
chr14	105007533	105007562	.	0	.
chr15	20264018	20264047	.	0	.
chr15	26912109	26912138	.	0	.
chr15	29329301	29329330	.	0	.
chr15	30626898	30626927	.	0	.
chr15	32616289	32616318	.	0	.
chr15	38669019	38669048	.	0	.
chr15	39931208	39931237	.	0	.
chr15	40511438	40511467	.	0	.
chr15	40970067	40970096	.	0	.
chr15	41280565	41280594	.	0	.
chr15	45215285	45215314	.	0	.
chr15	47744713	47744742	.	0	.
chr15	51998151	51998180	.	0	.
chr15	53197068	53197097	.	0	.
chr15	58133769	58133798	.	0	.
chr15	58933079	58933108	.	0	.
chr15	63459089	63459118	.	0	.
chr15	64716431	64716460	.	0	.
chr15	65392211	65392240	.	0	.
chr15	66521117	66521146	.	0	.
chr15	67530791	67530820	.	0	.
chr15	68341899	68341928	.	0	.
chr15	68819770	68819799	.	0	.
chr15	72460581	72460610	.	0	.
chr15	72475318	72475347	.	0	.
chr15	74620124	74620153	.	0	.
chr15	74910061	74910090	.	0	.
chr15	74956014	74956043	.	0	.
chr15	78894634	78894663	.	0	.
chr15	78932389	78932418	.	0	.
chr15	82648301	82648330	.	0	.
chr15	88256414	88256443	.	0	.
chr15	90286006	90286035	.	0	.
chr15	90803650	90803679	.	0	.
chr15	91022775	91022804	.	0	.
chr15	91853697	91853726	.	0	.
chr15	93115957	93115986	.	0	.
chr15	95638267	95638296	.	0	.
chr15	98036375	98036404	.	0	.
chr15	101066350	101066379	.	0	.
chr15	101561704	101561733	.	0	.
chr16	693498	693527	.	0	.
chr16	927678	927707	.	0	.
chr16	1019350	1019379	.	0	.
chr16	1209301	1209330	.	0	.
chr16	1493488	1493517	.	0	.
chr16	3708866	3708895	.	0	.
chr16	4551208	4551237	.	0	.
chr16	4617159	4617188	.	0	.
chr16	16036062	16036091	.	0	.
chr16	16066841	16066870	.	0	.
chr16	16578241	16578270	.	0	.
chr16	18775500	18775529	.	0	.
chr16	19900531	19900560	.	0	.
chr16	21548869	21548898	.	0	.
chr16	23343398	23343427	.	0	.
chr16	24821656	24821685	.	0	.
chr16	25263774	25263803	.	0	.
chr16	29634824	29634853	.	0	.
chr16	29649420	29649449	.	0	.
chr16	30010188	30010217	.	0	.
chr16	33586807	33586836	.	0	.
chr16	53444786	53444815	.	0	.
chr16	56932486	56932515	.	0	.
chr16	66713638	66713667	.	0	.
chr16	69146940	69146969	.	0	.
chr16	70706163	70706192	.	0	.
chr16	70728194	70728223	.	0	.
chr16	71489517	71489546	.	0	.
chr16	71895422	71895451	.	0	.
chr16	74493000	74493029	.	0	.
chr16	74881030	74881059	.	0	.
chr16	81697605	81697634	.	0	.
chr16	82913625	82913654	.	0	.
chr16	84622299	84622328	.	0	.
chr16	86126349	86126378	.	0	.
chr16	86538909	86538938	.	0	.
chr16	87951651	87951680	.	0	.
chr16	88455955	88455984	.	0	.
chr16	88703737	88703766	.	0	.
chr16	88827954	88827983	.	0	.
chr16	89052538	89052567	.	0	.
chr16	89990268	89990297	.	0	.
chr17	283058	283087	.	0	.
chr17	844485	844514	.	0	.
chr17	1358768	1358797	.	0	.
chr17	1415050	1415079	.	0	.
chr17	1560972	1561001	.	0	.
chr17	1563316	1563345	.	0	.
chr17	1725148	1725177	.	0	.
chr17	1792093	1792122	.	0	.
chr17	3696383	3696412	.	0	.
chr17	4184851	4184880	.	0	.
chr17	4366217	4366246	.	0	.
chr17	5035745	5035774	.	0	.
chr17	5486889	5486918	.	0	.
chr17	6070631	6070660	.	0	.
chr17	6713987	6714016	.	0	.
chr17	7479193	7479222	.	0	.
chr17	7550820	7550849	.	0	.
chr17	8259098	8259127	.	0	.
chr17	9001338	9001367	.	0	.
chr17	10783689	10783718	.	0	.
chr17	11358410	11358439	.	0	.
chr17	11505155	11505184	.	0	.
chr17	12983742	12983771	.	0	.
chr17	13564774	13564803	.	0	.
chr17	15270729	15270758	.	0	.
chr17	15459495	15459524	.	0	.
chr17	17812680	17812709	.	0	.
chr17	18153774	18153803	.	0	.
chr17	20732035	20732064	.	0	.
chr17	21042976	21043005	.	0	.
chr17	22310672	22310701	.	0	.
chr17	29727896	29727925	.	0	.
chr17	30711709	30711738	.	0	.
chr17	30922008	30922037	.	0	.
chr17	34944864	34944893	.	0	.
chr17	35637235	35637264	.	0	.
chr17	39463023	39463052	.	0	.
chr17	39868125	39868154	.	0	.
chr17	39981208	39981237	.	0	.
chr17	40100140	40100169	.	0	.
chr17	41843812	41843841	.	0	.
chr17	42939775	42939804	.	0	.
chr17	44237539	44237568	.	0	.
chr17	44363555	44363584	.	0	.
chr17	49239900	49239929	.	0	.
chr17	49890984	49891013	.	0	.
chr17	50590061	50590090	.	0	.
chr17	57861991	57862020	.	0	.
chr17	59106924	59106953	.	0	.
chr17	63773484	63773513	.	0	.
chr17	64164376	64164405	.	0	.
chr17	64207786	64207815	.	0	.
chr17	64336204	64336233	.	0	.
chr17	66399149	66399178	.	0	.
chr17	66531510	66531539	.	0	.
chr17	66835382	66835411	.	0	.
chr17	73645074	73645103	.	0	.
chr17	77326486	77326515	.	0	.
chr17	78502723	78502752	.	0	.
chr17	82086985	82087014	.	0	.
chr17	82273223	82273252	.	0	.
chr17	82292953	82292982	.	0	.
chr17	82514988	82515017	.	0	.
chr18	2853322	2853351	.	0	.
chr18	5561028	5561057	.	0	.
chr18	7566703	7566732	.	0	.
chr18	7568343	7568372	.	0	.
chr18	8968907	8968936	.	0	.
chr18	9988516	9988545	.	0	.
chr18	12584830	12584859	.	0	.
chr18	21018468	21018497	.	0	.
chr18	21100884	21100913	.	0	.
chr18	21113824	21113853	.	0	.
chr18	21740832	21740861	.	0	.
chr18	26857377	26857406	.	0	.
chr18	31101848	31101877	.	0	.
chr18	31294594	31294623	.	0	.
chr18	32018748	32018777	.	0	.
chr18	32091018	32091047	.	0	.
chr18	32121073	32121102	.	0	.
chr18	32995153	32995182	.	0	.
chr18	43762924	43762953	.	0	.
chr18	45587038	45587067	.	0	.
chr18	46919587	46919616	.	0	.
chr18	47502013	47502042	.	0	.
chr18	50838665	50838694	.	0	.
chr18	57208074	57208103	.	0	.
chr18	62187780	62187809	.	0	.
chr18	62524386	62524415	.	0	.
chr18	65059749	65059778	.	0	.
chr18	65545065	65545094	.	0	.
chr18	77132001	77132030	.	0	.
chr18	78319783	78319812	.	0	.
chr18	79455265	79455294	.	0	.
chr19	854512	854541	.	0	.
chr19	935841	935870	.	0	.
chr19	947578	947607	.	0	.
chr19	1624896	1624925	.	0	.
chr19	2143705	2143734	.	0	.
chr19	2302867	2302896	.	0	.
chr19	2455983	2456012	.	0	.
chr19	2456084	2456113	.	0	.
chr19	2456586	2456615	.	0	.
chr19	3423136	3423165	.	0	.
chr19	3423394	3423423	.	0	.
chr19	3952665	3952694	.	0	.
chr19	5650400	5650429	.	0	.
chr19	5662691	5662720	.	0	.
chr19	5735353	5735382	.	0	.
chr19	6455928	6455957	.	0	.
chr19	7625529	7625558	.	0	.
chr19	9933606	9933635	.	0	.
chr19	10119813	10119842	.	0	.
chr19	10446949	10446978	.	0	.
chr19	10466548	10466577	.	0	.
chr19	11140919	11140948	.	0	.
chr19	11483749	11483778	.	0	.
chr19	11578884	11578913	.	0	.
chr19	11641952	11641981	.	0	.
chr19	12580045	12580074	.	0	.
chr19	12793085	12793114	.	0	.
chr19	13106111	13106140	.	0	.
chr19	14204036	14204065	.	0	.
chr19	16337072	16337101	.	0	.
chr19	16369274	16369303	.	0	.
chr19	16896597	16896626	.	0	.
chr19	17266746	17266775	.	0	.
chr19	18036006	18036035	.	0	.
chr19	19514158	19514187	.	0	.
chr19	19757327	19757356	.	0	.
chr19	21063149	21063178	.	0	.
chr19	29048140	29048169	.	0	.
chr19	29528569	29528598	.	0	.
chr19	33013925	33013954	.	0	.
chr19	33226284	33226313	.	0	.
chr19	33553896	33553925	.	0	.
chr19	35098453	35098482	.	0	.
chr19	36838196	36838225	.	0	.
chr19	38336675	38336704	.	0	.
chr19	39050774	39050803	.	0	.
chr19	39339643	39339672	.	0	.
chr19	40192139	40192168	.	0	.
chr19	41397826	41397855	.	0	.
chr19	41993692	41993721	.	0	.
chr19	43703635	43703664	.	0	.
chr19	44877815	44877844	.	0	.
chr19	45428810	45428839	.	0	.
chr19	46265515	46265544	.	0	.
chr19	46414936	46414965	.	0	.
chr19	46417665	46417694	.	0	.
chr19	47101806	47101835	.	0	.
chr19	47392734	47392763	.	0	.
chr19	53787632	53787661	.	0	.
chr19	57805537	57805566	.	0	.
chr19	58043185	58043214	.	0	.
chr20	616368	616397	.	0	.
chr20	907464	907493	.	0	.
chr20	1226960	1226989	.	0	.
chr20	1905310	1905339	.	0	.
chr20	2527894	2527923	.	0	.
chr20	2873523	2873552	.	0	.
chr20	4686850	4686879	.	0	.
chr20	5052380	5052409	.	0	.
chr20	8334147	8334176	.	0	.
chr20	9722550	9722579	.	0	.
chr20	9808604	9808633	.	0	.
chr20	9837984	9838013	.	0	.
chr20	13631990	13632019	.	0	.
chr20	14161627	14161656	.	0	.
chr20	20052269	20052298	.	0	.
chr20	20238595	20238624	.	0	.
chr20	21069459	21069488	.	0	.
chr20	24205333	24205362	.	0	.
chr20	25222001	25222030	.	0	.
chr20	25997300	25997329	.	0	.
chr20	26209226	26209255	.	0	.
chr20	29042334	29042363	.	0	.
chr20	30921556	30921585	.	0	.
chr20	32358498	32358527	.	0	.
chr20	33444269	33444298	.	0	.
chr20	35836933	35836962	.	0	.
chr20	36683555	36683584	.	0	.
chr20	37684425	37684454	.	0	.
chr20	38731614	38731643	.	0	.
chr20	40807545	40807574	.	0	.
chr20	43415488	43415517	.	0	.
chr20	43458466	43458495	.	0	.
chr20	44037005	44037034	.	0	.
chr20	44340744	44340773	.	0	.
chr20	46651415	46651444	.	0	.
chr20	46988472	46988501	.	0	.
chr20	47931499	47931528	.	0	.
chr20	48150037	48150066	.	0	.
chr20	52182037	52182066	.	0	.
chr20	61378016	61378045	.	0	.
chr20	63139933	63139962	.	0	.
chr20	63498833	63498862	.	0	.
chr21	8207058	8207087	.	0	.
chr21	8251267	8251296	.	0	.
chr21	8390105	8390134	.	0	.
chr21	8434291	8434320	.	0	.
chr21	17413135	17413164	.	0	.
chr21	20412394	20412423	.	0	.
chr21	20998116	20998145	.	0	.
chr21	26846353	26846382	.	0	.
chr21	31873194	31873223	.	0	.
chr21	32515199	32515228	.	0	.
chr21	32614544	32614573	.	0	.
chr21	33462850	33462879	.	0	.
chr21	37366430	37366459	.	0	.
chr21	42582572	42582601	.	0	.
chr21	44801863	44801892	.	0	.
chr21	45357529	45357558	.	0	.
chr21	45829968	45829997	.	0	.
chr21	46429455	46429484	.	0	.
chr22	15352422	15352451	.	0	.
chr22	18000722	18000751	.	0	.
chr22	19074188	19074217	.	0	.
chr22	20355189	20355218	.	0	.
chr22	20355489	20355518	.	0	.
chr22	20356787	20356816	.	0	.
chr22	20357006	20357035	.	0	.
chr22	20357303	20357332	.	0	.
chr22	20357465	20357494	.	0	.
chr22	20357792	20357821	.	0	.
chr22	20358470	20358499	.	0	.
chr22	20359309	20359338	.	0	.
chr22	20360230	20360259	.	0	.
chr22	20360959	20360988	.	0	.
chr22	20361094	20361123	.	0	.
chr22	20431135	20431164	.	0	.
chr22	20436343	20436372	.	0	.
chr22	20496009	20496038	.	0	.
chr22	25397004	25397033	.	0	.
chr22	30322821	30322850	.	0	.
chr22	31475798	31475827	.	0	.
chr22	36092364	36092393	.	0	.
chr22	37386481	37386510	.	0	.
chr22	37556461	37556490	.	0	.
chr22	38274905	38274934	.	0	.
chr22	38468085	38468114	.	0	.
chr22	39523731	39523760	.	0	.
chr22	39715401	39715430	.	0	.
chr22	39743813	39743842	.	0	.
chr22	40559632	40559661	.	0	.
chr22	42522726	42522755	.	0	.
chr22	42901662	42901691	.	0	.
chr22	43047100	43047129	.	0	.
chr22	43058745	43058774	.	0	.
chr22	43111587	43111616	.	0	.
chr22	44156330	44156359	.	0	.
chr22	45009072	45009101	.	0	.
chr22	45546833	45546862	.	0	.
chr22	46428333	46428362	.	0	.
chr22	46932622	46932651	.	0	.
chr22	48606698	48606727	.	0	.
chr22	48967978	48968007	.	0	.
chr22	49810738	49810767	.	0	.
chrX	282643	282672	.	0	.
chrX	1391767	1391796	.	0	.
chrX	1466480	1466509	.	0	.
chrX	8101102	8101131	.	0	.
chrX	15316525	15316554	.	0	.
chrX	15688689	15688718	.	0	.
chrX	15764606	15764635	.	0	.
chrX	17692339	17692368	.	0	.
chrX	23846559	23846588	.	0	.
chrX	30688440	30688469	.	0	.
chrX	36986300	36986329	.	0	.
chrX	37571635	37571664	.	0	.
chrX	40090600	40090629	.	0	.
chrX	44763002	44763031	.	0	.
chrX	45507137	45507166	.	0	.
chrX	48957410	48957439	.	0	.
chrX	53082233	53082262	.	0	.
chrX	55476288	55476317	.	0	.
chrX	55496888	55496917	.	0	.
chrX	71642167	71642196	.	0	.
chrX	73448603	73448632	.	0	.
chrX	73563255	73563284	.	0	.
chrX	76480265	76480294	.	0	.
chrX	100723242	100723271	.	0	.
chrX	106213576	106213605	.	0	.
chrX	107686550	107686579	.	0	.
chrX	108709633	108709662	.	0	.
chrX	112048339	112048368	.	0	.
chrX	112797719	112797748	.	0	.
chrX	126166083	126166112	.	0	.
chrX	134924059	134924088	.	0	.
chrX	139414562	139414591	.	0	.
chrX	140092302	140092331	.	0	.
chrX	150693981	150694010	.	0	.
chrX	151392111	151392140	.	0	.
chrX	151527096	151527125	.	0	.
chrX	153795073	153795102	.	0	.
chrX	154436404	154436433	.	0	.
chrX	154490528	154490557	.	0	.
chrY	282643	282672	.	0	.
chrY	1391767	1391796	.	0	.
chrY	1466480	1466509	.	0	.
chrY	10195472	10195501	.	0	.
chrY	17609748	17609777	.	0	.
chrY	17614666	17614695	.	0	.
chrY	18291313	18291342	.	0	.
chrY	18296232	18296261	.	0	.

## Sheet: BED - nonTSSdnaseHypersensitive
#chrom	start	end	name	score	strand	origin
chr8	121600335	121600485	.	0	.	ENCFF790EMB_noTSS_noBlacklist_top200
chr8	133575475	133575625	.	0	.	ENCFF790EMB_noTSS_noBlacklist_top200
chr8	118139775	118139925	.	0	.	ENCFF790EMB_noTSS_noBlacklist_top200
chr9	14221715	14221865	.	0	.	ENCFF790EMB_noTSS_noBlacklist_top200
chr9	14205595	14205745	.	0	.	ENCFF790EMB_noTSS_noBlacklist_top200
chr8	133320735	133320885	.	0	.	ENCFF790EMB_noTSS_noBlacklist_top200
chr9	14199235	14199385	.	0	.	ENCFF790EMB_noTSS_noBlacklist_top200
chr8	128787775	128787925	.	0	.	ENCFF790EMB_noTSS_noBlacklist_top200
chr8	131856815	131856965	.	0	.	ENCFF790EMB_noTSS_noBlacklist_top200
chr9	16335975	16336125	.	0	.	ENCFF790EMB_noTSS_noBlacklist_top200
chr9	21771255	21771405	.	0	.	ENCFF790EMB_noTSS_noBlacklist_top200
chr8	133383435	133383585	.	0	.	ENCFF790EMB_noTSS_noBlacklist_top200
chr8	128176895	128177045	.	0	.	ENCFF790EMB_noTSS_noBlacklist_top200
chr9	14251395	14251545	.	0	.	ENCFF790EMB_noTSS_noBlacklist_top200
chr8	127668615	127668765	.	0	.	ENCFF790EMB_noTSS_noBlacklist_top200
chr8	128514855	128515005	.	0	.	ENCFF790EMB_noTSS_noBlacklist_top200
chr9	14366135	14366285	.	0	.	ENCFF790EMB_noTSS_noBlacklist_top200
chr9	21836515	21836665	.	0	.	ENCFF790EMB_noTSS_noBlacklist_top200
chr2	11697495	11697645	.	0	.	ENCFF790EMB_noTSS_noBlacklist_top200
chr8	121743175	121743325	.	0	.	ENCFF790EMB_noTSS_noBlacklist_top200
chr8	129202495	129202645	.	0	.	ENCFF790EMB_noTSS_noBlacklist_top200
chr8	128666115	128666265	.	0	.	ENCFF790EMB_noTSS_noBlacklist_top200
chr8	127507475	127507625	.	0	.	ENCFF790EMB_noTSS_noBlacklist_top200
chr8	128183295	128183445	.	0	.	ENCFF790EMB_noTSS_noBlacklist_top200
chr9	21549275	21549425	.	0	.	ENCFF790EMB_noTSS_noBlacklist_top200
chr8	117232075	117232225	.	0	.	ENCFF790EMB_noTSS_noBlacklist_top200
chr9	13485115	13485265	.	0	.	ENCFF790EMB_noTSS_noBlacklist_top200
chr2	12819215	12819365	.	0	.	ENCFF790EMB_noTSS_noBlacklist_top200
chr8	118009255	118009405	.	0	.	ENCFF790EMB_noTSS_noBlacklist_top200
chr9	12814495	12814645	.	0	.	ENCFF790EMB_noTSS_noBlacklist_top200
chr8	121811935	121812085	.	0	.	ENCFF790EMB_noTSS_noBlacklist_top200
chr8	131711835	131711985	.	0	.	ENCFF790EMB_noTSS_noBlacklist_top200
chr9	21070215	21070365	.	0	.	ENCFF790EMB_noTSS_noBlacklist_top200
chr8	133360455	133360605	.	0	.	ENCFF790EMB_noTSS_noBlacklist_top200
chr8	133389255	133389405	.	0	.	ENCFF790EMB_noTSS_noBlacklist_top200
chr8	127330395	127330545	.	0	.	ENCFF790EMB_noTSS_noBlacklist_top200
chr9	15735235	15735385	.	0	.	ENCFF790EMB_noTSS_noBlacklist_top200
chr4	177118755	177118905	.	0	.	ENCFF790EMB_noTSS_noBlacklist_top200
chr8	117978335	117978485	.	0	.	ENCFF790EMB_noTSS_noBlacklist_top200
chr8	127852095	127852245	.	0	.	ENCFF790EMB_noTSS_noBlacklist_top200
chr9	16023555	16023705	.	0	.	ENCFF790EMB_noTSS_noBlacklist_top200
chr9	21677995	21678145	.	0	.	ENCFF790EMB_noTSS_noBlacklist_top200
chr9	21657295	21657445	.	0	.	ENCFF790EMB_noTSS_noBlacklist_top200
chr8	127831715	127831865	.	0	.	ENCFF790EMB_noTSS_noBlacklist_top200
chr8	127911555	127911705	.	0	.	ENCFF790EMB_noTSS_noBlacklist_top200
chr9	16337435	16337585	.	0	.	ENCFF790EMB_noTSS_noBlacklist_top200
chr9	14362295	14362445	.	0	.	ENCFF790EMB_noTSS_noBlacklist_top200
chr9	14687135	14687285	.	0	.	ENCFF790EMB_noTSS_noBlacklist_top200
chr9	16213935	16214085	.	0	.	ENCFF790EMB_noTSS_noBlacklist_top200
chr8	128659015	128659165	.	0	.	ENCFF790EMB_noTSS_noBlacklist_top200
chr8	133356335	133356485	.	0	.	ENCFF790EMB_noTSS_noBlacklist_top200
chr8	133297595	133297745	.	0	.	ENCFF790EMB_noTSS_noBlacklist_top200
chr6	52504455	52504605	.	0	.	ENCFF790EMB_noTSS_noBlacklist_top200
chr8	127854155	127854305	.	0	.	ENCFF790EMB_noTSS_noBlacklist_top200
chr6	6851135	6851285	.	0	.	ENCFF790EMB_noTSS_noBlacklist_top200
chr8	133162135	133162285	.	0	.	ENCFF790EMB_noTSS_noBlacklist_top200
chr9	20981635	20981785	.	0	.	ENCFF790EMB_noTSS_noBlacklist_top200
chr8	138843695	138843845	.	0	.	ENCFF790EMB_noTSS_noBlacklist_top200
chr8	127907995	127908145	.	0	.	ENCFF790EMB_noTSS_noBlacklist_top200
chr9	16144635	16144785	.	0	.	ENCFF790EMB_noTSS_noBlacklist_top200
chr9	16032095	16032245	.	0	.	ENCFF790EMB_noTSS_noBlacklist_top200
chr8	127949695	127949845	.	0	.	ENCFF790EMB_noTSS_noBlacklist_top200
chr4	177308235	177308385	.	0	.	ENCFF790EMB_noTSS_noBlacklist_top200
chr9	16203495	16203645	.	0	.	ENCFF790EMB_noTSS_noBlacklist_top200
chr9	13707735	13707885	.	0	.	ENCFF790EMB_noTSS_noBlacklist_top200
chr8	108760455	108760605	.	0	.	ENCFF790EMB_noTSS_noBlacklist_top200
chr8	127851575	127851725	.	0	.	ENCFF790EMB_noTSS_noBlacklist_top200
chr9	14340635	14340785	.	0	.	ENCFF790EMB_noTSS_noBlacklist_top200
chr8	128127935	128128085	.	0	.	ENCFF790EMB_noTSS_noBlacklist_top200
chr8	133730175	133730325	.	0	.	ENCFF790EMB_noTSS_noBlacklist_top200
chr8	133375595	133375745	.	0	.	ENCFF790EMB_noTSS_noBlacklist_top200
chr6	52284855	52285005	.	0	.	ENCFF790EMB_noTSS_noBlacklist_top200
chr8	118018695	118018845	.	0	.	ENCFF790EMB_noTSS_noBlacklist_top200
chr8	133645295	133645445	.	0	.	ENCFF790EMB_noTSS_noBlacklist_top200
chr9	16030695	16030845	.	0	.	ENCFF790EMB_noTSS_noBlacklist_top200
chr6	44237515	44237665	.	0	.	ENCFF790EMB_noTSS_noBlacklist_top200
chr8	127854555	127854705	.	0	.	ENCFF790EMB_noTSS_noBlacklist_top200
chr2	11744155	11744305	.	0	.	ENCFF790EMB_noTSS_noBlacklist_top200
chr8	118415735	118415885	.	0	.	ENCFF790EMB_noTSS_noBlacklist_top200
chr9	13750175	13750325	.	0	.	ENCFF790EMB_noTSS_noBlacklist_top200
chr8	115056375	115056525	.	0	.	ENCFF790EMB_noTSS_noBlacklist_top200
chr9	14159015	14159165	.	0	.	ENCFF790EMB_noTSS_noBlacklist_top200
chr8	133182595	133182745	.	0	.	ENCFF790EMB_noTSS_noBlacklist_top200
chr4	53932915	53933065	.	0	.	ENCFF790EMB_noTSS_noBlacklist_top200
chr8	133216615	133216765	.	0	.	ENCFF790EMB_noTSS_noBlacklist_top200
chr4	158672015	158672165	.	0	.	ENCFF790EMB_noTSS_noBlacklist_top200
chr6	32971735	32971885	.	0	.	ENCFF790EMB_noTSS_noBlacklist_top200
chr9	13358275	13358425	.	0	.	ENCFF790EMB_noTSS_noBlacklist_top200
chr8	128201875	128202025	.	0	.	ENCFF790EMB_noTSS_noBlacklist_top200
chr9	21591775	21591925	.	0	.	ENCFF790EMB_noTSS_noBlacklist_top200
chr8	118209075	118209225	.	0	.	ENCFF790EMB_noTSS_noBlacklist_top200
chr8	128109035	128109185	.	0	.	ENCFF790EMB_noTSS_noBlacklist_top200
chr4	52823095	52823245	.	0	.	ENCFF790EMB_noTSS_noBlacklist_top200
chr4	54082275	54082425	.	0	.	ENCFF790EMB_noTSS_noBlacklist_top200
chr9	16105715	16105865	.	0	.	ENCFF790EMB_noTSS_noBlacklist_top200
chr9	16417215	16417365	.	0	.	ENCFF790EMB_noTSS_noBlacklist_top200
chr8	118011475	118011625	.	0	.	ENCFF790EMB_noTSS_noBlacklist_top200
chr8	127931795	127931945	.	0	.	ENCFF790EMB_noTSS_noBlacklist_top200
chr9	13410675	13410825	.	0	.	ENCFF790EMB_noTSS_noBlacklist_top200
chr4	51842935	51843085	.	0	.	ENCFF790EMB_noTSS_noBlacklist_top200
chr8	133572075	133572225	.	0	.	ENCFF790EMB_noTSS_noBlacklist_top200
chr2	12155715	12155865	.	0	.	ENCFF790EMB_noTSS_noBlacklist_top200
chr8	142699835	142699985	.	0	.	ENCFF790EMB_noTSS_noBlacklist_top200
chr8	117730915	117731065	.	0	.	ENCFF790EMB_noTSS_noBlacklist_top200
chr9	14314595	14314745	.	0	.	ENCFF790EMB_noTSS_noBlacklist_top200
chr8	131288815	131288965	.	0	.	ENCFF790EMB_noTSS_noBlacklist_top200
chr9	15735535	15735685	.	0	.	ENCFF790EMB_noTSS_noBlacklist_top200
chr8	128324495	128324645	.	0	.	ENCFF790EMB_noTSS_noBlacklist_top200
chr16	57735435	57735585	.	0	.	ENCFF790EMB_noTSS_noBlacklist_top200
chr8	117910115	117910265	.	0	.	ENCFF790EMB_noTSS_noBlacklist_top200
chr9	21616195	21616345	.	0	.	ENCFF790EMB_noTSS_noBlacklist_top200
chr6	33160975	33161125	.	0	.	ENCFF790EMB_noTSS_noBlacklist_top200
chr8	127038715	127038865	.	0	.	ENCFF790EMB_noTSS_noBlacklist_top200
chr8	127080915	127081065	.	0	.	ENCFF790EMB_noTSS_noBlacklist_top200
chr8	118439775	118439925	.	0	.	ENCFF790EMB_noTSS_noBlacklist_top200
chr8	127340155	127340305	.	0	.	ENCFF790EMB_noTSS_noBlacklist_top200
chr9	20981155	20981305	.	0	.	ENCFF790EMB_noTSS_noBlacklist_top200
chr8	121574515	121574665	.	0	.	ENCFF790EMB_noTSS_noBlacklist_top200
chr8	122601735	122601885	.	0	.	ENCFF790EMB_noTSS_noBlacklist_top200
chr8	133036995	133037145	.	0	.	ENCFF790EMB_noTSS_noBlacklist_top200
chr8	137697195	137697345	.	0	.	ENCFF790EMB_noTSS_noBlacklist_top200
chr8	133382035	133382185	.	0	.	ENCFF790EMB_noTSS_noBlacklist_top200
chr8	111860795	111860945	.	0	.	ENCFF790EMB_noTSS_noBlacklist_top200
chr4	54281495	54281645	.	0	.	ENCFF790EMB_noTSS_noBlacklist_top200
chr8	127969495	127969645	.	0	.	ENCFF790EMB_noTSS_noBlacklist_top200
chr6	39217615	39217765	.	0	.	ENCFF790EMB_noTSS_noBlacklist_top200
chr8	117041095	117041245	.	0	.	ENCFF790EMB_noTSS_noBlacklist_top200
chr8	117398935	117399085	.	0	.	ENCFF790EMB_noTSS_noBlacklist_top200
chr8	121724575	121724725	.	0	.	ENCFF790EMB_noTSS_noBlacklist_top200
chr4	176794295	176794445	.	0	.	ENCFF790EMB_noTSS_noBlacklist_top200
chr8	133294395	133294545	.	0	.	ENCFF790EMB_noTSS_noBlacklist_top200
chr8	133217935	133218085	.	0	.	ENCFF790EMB_noTSS_noBlacklist_top200
chr8	128794575	128794725	.	0	.	ENCFF790EMB_noTSS_noBlacklist_top200
chr8	133826655	133826805	.	0	.	ENCFF790EMB_noTSS_noBlacklist_top200
chr2	11830315	11830465	.	0	.	ENCFF790EMB_noTSS_noBlacklist_top200
chr8	128891055	128891205	.	0	.	ENCFF790EMB_noTSS_noBlacklist_top200
chr4	53688355	53688505	.	0	.	ENCFF790EMB_noTSS_noBlacklist_top200
chr2	12759395	12759545	.	0	.	ENCFF790EMB_noTSS_noBlacklist_top200
chr8	134832455	134832605	.	0	.	ENCFF790EMB_noTSS_noBlacklist_top200
chr8	133674655	133674805	.	0	.	ENCFF790EMB_noTSS_noBlacklist_top200
chr9	35511095	35511245	.	0	.	ENCFF790EMB_noTSS_noBlacklist_top200
chr8	128322915	128323065	.	0	.	ENCFF790EMB_noTSS_noBlacklist_top200
chr9	35815195	35815345	.	0	.	ENCFF790EMB_noTSS_noBlacklist_top200
chr6	52509815	52509965	.	0	.	ENCFF790EMB_noTSS_noBlacklist_top200
chr6	38703155	38703305	.	0	.	ENCFF790EMB_noTSS_noBlacklist_top200
chr8	117416455	117416605	.	0	.	ENCFF790EMB_noTSS_noBlacklist_top200
chr9	14326675	14326825	.	0	.	ENCFF790EMB_noTSS_noBlacklist_top200
chr9	14198875	14199025	.	0	.	ENCFF790EMB_noTSS_noBlacklist_top200
chr9	13354935	13355085	.	0	.	ENCFF790EMB_noTSS_noBlacklist_top200
chr8	118196015	118196165	.	0	.	ENCFF790EMB_noTSS_noBlacklist_top200
chr16	53503395	53503545	.	0	.	ENCFF790EMB_noTSS_noBlacklist_top200
chr6	7058515	7058665	.	0	.	ENCFF790EMB_noTSS_noBlacklist_top200
chr8	117038855	117039005	.	0	.	ENCFF790EMB_noTSS_noBlacklist_top200
chr5	160119575	160119725	.	0	.	ENCFF790EMB_noTSS_noBlacklist_top200
chr6	44387515	44387665	.	0	.	ENCFF790EMB_noTSS_noBlacklist_top200
chr9	13139655	13139805	.	0	.	ENCFF790EMB_noTSS_noBlacklist_top200
chr8	118207235	118207385	.	0	.	ENCFF790EMB_noTSS_noBlacklist_top200
chr16	56607355	56607505	.	0	.	ENCFF790EMB_noTSS_noBlacklist_top200
chr2	12321435	12321585	.	0	.	ENCFF790EMB_noTSS_noBlacklist_top200
chr8	126375555	126375705	.	0	.	ENCFF790EMB_noTSS_noBlacklist_top200
chr8	120928135	120928285	.	0	.	ENCFF790EMB_noTSS_noBlacklist_top200
chr8	121807515	121807665	.	0	.	ENCFF790EMB_noTSS_noBlacklist_top200
chr8	120654515	120654665	.	0	.	ENCFF790EMB_noTSS_noBlacklist_top200
chr5	169350895	169351045	.	0	.	ENCFF790EMB_noTSS_noBlacklist_top200
chr9	21688295	21688445	.	0	.	ENCFF790EMB_noTSS_noBlacklist_top200
chr8	133297955	133298105	.	0	.	ENCFF790EMB_noTSS_noBlacklist_top200
chr9	21802495	21802645	.	0	.	ENCFF790EMB_noTSS_noBlacklist_top200
chr9	21675015	21675165	.	0	.	ENCFF790EMB_noTSS_noBlacklist_top200
chr19	12737015	12737165	.	0	.	ENCFF790EMB_noTSS_noBlacklist_top200
chr6	44490335	44490485	.	0	.	ENCFF790EMB_noTSS_noBlacklist_top200
chr8	133357015	133357165	.	0	.	ENCFF790EMB_noTSS_noBlacklist_top200
chr4	176988335	176988485	.	0	.	ENCFF790EMB_noTSS_noBlacklist_top200
chr8	122434095	122434245	.	0	.	ENCFF790EMB_noTSS_noBlacklist_top200
chr5	151771635	151771785	.	0	.	ENCFF790EMB_noTSS_noBlacklist_top200
chr16	59510215	59510365	.	0	.	ENCFF790EMB_noTSS_noBlacklist_top200
chr8	132991675	132991825	.	0	.	ENCFF790EMB_noTSS_noBlacklist_top200
chr8	121406875	121407025	.	0	.	ENCFF790EMB_noTSS_noBlacklist_top200
chr8	127332175	127332325	.	0	.	ENCFF790EMB_noTSS_noBlacklist_top200
chr4	176927835	176927985	.	0	.	ENCFF790EMB_noTSS_noBlacklist_top200
chr8	133017315	133017465	.	0	.	ENCFF790EMB_noTSS_noBlacklist_top200
chr8	133729855	133730005	.	0	.	ENCFF790EMB_noTSS_noBlacklist_top200
chr8	133851775	133851925	.	0	.	ENCFF790EMB_noTSS_noBlacklist_top200
chr8	118796755	118796905	.	0	.	ENCFF790EMB_noTSS_noBlacklist_top200
chr8	119157395	119157545	.	0	.	ENCFF790EMB_noTSS_noBlacklist_top200
chr8	127294775	127294925	.	0	.	ENCFF790EMB_noTSS_noBlacklist_top200
chr8	133406735	133406885	.	0	.	ENCFF790EMB_noTSS_noBlacklist_top200
chr6	44178175	44178325	.	0	.	ENCFF790EMB_noTSS_noBlacklist_top200
chr8	133000195	133000345	.	0	.	ENCFF790EMB_noTSS_noBlacklist_top200
chr6	27893215	27893365	.	0	.	ENCFF790EMB_noTSS_noBlacklist_top200
chr4	177119315	177119465	.	0	.	ENCFF790EMB_noTSS_noBlacklist_top200
chr9	36190755	36190905	.	0	.	ENCFF790EMB_noTSS_noBlacklist_top200
chr8	128540695	128540845	.	0	.	ENCFF790EMB_noTSS_noBlacklist_top200
chr6	52504095	52504245	.	0	.	ENCFF790EMB_noTSS_noBlacklist_top200
chr8	138134055	138134205	.	0	.	ENCFF790EMB_noTSS_noBlacklist_top200
chr9	21576375	21576525	.	0	.	ENCFF790EMB_noTSS_noBlacklist_top200
chr1	110338915	110339065	.	0	.	ENCFF790EMB_noTSS_noBlacklist_top200
chr8	127225175	127225325	.	0	.	ENCFF790EMB_noTSS_noBlacklist_top200
chr9	12759935	12760085	.	0	.	ENCFF790EMB_noTSS_noBlacklist_top200
chr8	118140875	118141025	.	0	.	ENCFF790EMB_noTSS_noBlacklist_top200

## Sheet: BED - Top300ATACseq
#chrom	start	end	name	score	strand
chr3	100260848	100260849	ATACseqPeaks_86928	.	.
chr9	90301462	90301463	ATACseqPeaks_129007	.	.
chr15	57486091	57486092	ATACseqPeaks_40912	.	.
chr15	59350300	59350301	ATACseqPeaks_41037	.	.
chr17	43419015	43419016	ATACseqPeaks_51796	.	.
chr11	36431997	36431998	ATACseqPeaks_21144	.	.
chr2	33275902	33275903	ATACseqPeaks_65008	.	.
chr3	116059883	116059884	ATACseqPeaks_87589	.	.
chr14	73027198	73027199	ATACseqPeaks_37599	.	.
chr9	73869420	73869421	ATACseqPeaks_128338	.	.
chr14	60151933	60151934	ATACseqPeaks_36618	.	.
chr16	68142513	68142514	ATACseqPeaks_47380	.	.
chr2	130241179	130241180	ATACseqPeaks_69759	.	.
chr6	169070716	169070717	ATACseqPeaks_111349	.	.
chr5	148776966	148776967	ATACseqPeaks_103140	.	.
chr22	38718638	38718639	ATACseqPeaks_81898	.	.
chr7	51123832	51123833	ATACseqPeaks_115722	.	.
chr21	46184621	46184622	ATACseqPeaks_79830	.	.
chr1	210052375	210052376	ATACseqPeaks_10619	.	.
chr18	6356050	6356051	ATACseqPeaks_55828	.	.
chr3	115239861	115239862	ATACseqPeaks_87541	.	.
chr17	74042973	74042974	ATACseqPeaks_53951	.	.
chr8	24668966	24668967	ATACseqPeaks_120724	.	.
chr5	109455886	109455887	ATACseqPeaks_101306	.	.
chr14	79045451	79045452	ATACseqPeaks_38041	.	.
chr8	88940123	88940124	ATACseqPeaks_123033	.	.
chr10	28291949	28291950	ATACseqPeaks_13630	.	.
chr9	83885733	83885734	ATACseqPeaks_128666	.	.
chr10	76103429	76103430	ATACseqPeaks_16164	.	.
chr2	47632216	47632217	ATACseqPeaks_65812	.	.
chr8	58842224	58842225	ATACseqPeaks_122025	.	.
chr7	94620843	94620844	ATACseqPeaks_117258	.	.
chr20	38044122	38044123	ATACseqPeaks_76169	.	.
chr1	100249917	100249918	ATACseqPeaks_5678	.	.
chr7	34260424	34260425	ATACseqPeaks_114655	.	.
chr14	73662661	73662662	ATACseqPeaks_37646	.	.
chr7	50436628	50436629	ATACseqPeaks_115664	.	.
chr7	31327308	31327309	ATACseqPeaks_114484	.	.
chr10	4541431	4541432	ATACseqPeaks_12549	.	.
chr19	53016975	53016976	ATACseqPeaks_62435	.	.
chr1	10074563	10074564	ATACseqPeaks_725	.	.
chr18	8116530	8116531	ATACseqPeaks_55933	.	.
chr3	105647204	105647205	ATACseqPeaks_87106	.	.
chr1	116556777	116556778	ATACseqPeaks_6435	.	.
chr10	30638280	30638281	ATACseqPeaks_13820	.	.
chr11	106022473	106022474	ATACseqPeaks_24302	.	.
chr4	73223129	73223130	ATACseqPeaks_93915	.	.
chr3	127525616	127525617	ATACseqPeaks_88253	.	.
chr1	84836265	84836266	ATACseqPeaks_5057	.	.
chr2	64676118	64676119	ATACseqPeaks_66444	.	.
chr16	35391468	35391469	ATACseqPeaks_46337	.	.
chr6	71181724	71181725	ATACseqPeaks_108070	.	.
chr13	40103064	40103065	ATACseqPeaks_32948	.	.
chr3	128123917	128123918	ATACseqPeaks_88311	.	.
chr16	57447406	57447407	ATACseqPeaks_46934	.	.
chr15	60350044	60350045	ATACseqPeaks_41108	.	.
chr17	61689941	61689942	ATACseqPeaks_53102	.	.
chr5	68683863	68683864	ATACseqPeaks_100117	.	.
chrX	154428543	154428544	ATACseqPeaks_135056	.	.
chr20	45611257	45611258	ATACseqPeaks_76661	.	.
chr17	69492659	69492660	ATACseqPeaks_53661	.	.
chr3	172550641	172550642	ATACseqPeaks_90040	.	.
chr5	60196548	60196549	ATACseqPeaks_99775	.	.
chr16	81096503	81096504	ATACseqPeaks_48019	.	.
chr15	64884191	64884192	ATACseqPeaks_41442	.	.
chr4	84986176	84986177	ATACseqPeaks_94422	.	.
chr8	117669888	117669889	ATACseqPeaks_124106	.	.
chr5	132215543	132215544	ATACseqPeaks_102088	.	.
chr19	28705206	28705207	ATACseqPeaks_60332	.	.
chr2	155880071	155880072	ATACseqPeaks_70509	.	.
chr5	41904104	41904105	ATACseqPeaks_99028	.	.
chr11	129143523	129143524	ATACseqPeaks_25545	.	.
chr5	147782747	147782748	ATACseqPeaks_103095	.	.
chr7	13240547	13240548	ATACseqPeaks_113497	.	.
chr2	124476473	124476474	ATACseqPeaks_69532	.	.
chr6	47168384	47168385	ATACseqPeaks_107469	.	.
chr9	134586488	134586489	ATACseqPeaks_131349	.	.
chr2	196639607	196639608	ATACseqPeaks_71940	.	.
chr18	3305499	3305500	ATACseqPeaks_55661	.	.
chr7	38170105	38170106	ATACseqPeaks_114879	.	.
chr6	25660698	25660699	ATACseqPeaks_105978	.	.
chr9	9442189	9442190	ATACseqPeaks_126571	.	.
chr1	83151341	83151342	ATACseqPeaks_4996	.	.
chr7	38335694	38335695	ATACseqPeaks_114892	.	.
chr12	14803652	14803653	ATACseqPeaks_27011	.	.
chr17	15699578	15699579	ATACseqPeaks_49919	.	.
chr9	131635531	131635532	ATACseqPeaks_131113	.	.
chr2	56741682	56741683	ATACseqPeaks_66137	.	.
chr5	146203491	146203492	ATACseqPeaks_103027	.	.
chr16	67311867	67311868	ATACseqPeaks_47304	.	.
chr9	72557681	72557682	ATACseqPeaks_128284	.	.
chr8	129627298	129627299	ATACseqPeaks_124957	.	.
chr11	85855139	85855140	ATACseqPeaks_23632	.	.
chr12	23906519	23906520	ATACseqPeaks_27290	.	.
chr11	3379179	3379180	ATACseqPeaks_19612	.	.
chr6	155026636	155026637	ATACseqPeaks_110647	.	.
chr11	134253464	134253465	ATACseqPeaks_25785	.	.
chr3	11600691	11600692	ATACseqPeaks_83661	.	.
chr5	150036682	150036683	ATACseqPeaks_103278	.	.
chr2	9914806	9914807	ATACseqPeaks_63606	.	.
chr3	185688962	185688963	ATACseqPeaks_90512	.	.
chr14	48351143	48351144	ATACseqPeaks_35896	.	.
chr9	135927024	135927025	ATACseqPeaks_131456	.	.
chr7	30206613	30206614	ATACseqPeaks_114390	.	.
chr16	72008671	72008672	ATACseqPeaks_47621	.	.
chr10	52864653	52864654	ATACseqPeaks_15109	.	.
chr17	32275241	32275242	ATACseqPeaks_50931	.	.
chr11	86632956	86632957	ATACseqPeaks_23683	.	.
chr14	31263803	31263804	ATACseqPeaks_35363	.	.
chr1	150697292	150697293	ATACseqPeaks_7450	.	.
chr8	9933855	9933856	ATACseqPeaks_119975	.	.
chr2	108735263	108735264	ATACseqPeaks_68653	.	.
chr4	176988390	176988391	ATACseqPeaks_96872	.	.
chr11	19374421	19374422	ATACseqPeaks_20522	.	.
chr2	81658491	81658492	ATACseqPeaks_67312	.	.
chr2	152200703	152200704	ATACseqPeaks_70431	.	.
chr1	11262566	11262567	ATACseqPeaks_796	.	.
chr14	63204133	63204134	ATACseqPeaks_36824	.	.
chr14	103372719	103372720	ATACseqPeaks_39039	.	.
chr1	244652842	244652843	ATACseqPeaks_12235	.	.
chr10	30682574	30682575	ATACseqPeaks_13824	.	.
chr2	32628072	32628073	ATACseqPeaks_64972	.	.
chr8	115978497	115978498	ATACseqPeaks_124016	.	.
chr21	25370431	25370432	ATACseqPeaks_78668	.	.
chr15	76931685	76931686	ATACseqPeaks_42358	.	.
chr11	93591454	93591455	ATACseqPeaks_23881	.	.
chr10	35260194	35260195	ATACseqPeaks_14114	.	.
chr12	29617216	29617217	ATACseqPeaks_27579	.	.
chr6	132131969	132131970	ATACseqPeaks_109624	.	.
chr5	174045655	174045656	ATACseqPeaks_104348	.	.
chr17	33113013	33113014	ATACseqPeaks_50991	.	.
chr1	214386964	214386965	ATACseqPeaks_10838	.	.
chr5	108801953	108801954	ATACseqPeaks_101293	.	.
chr7	18938515	18938516	ATACseqPeaks_113710	.	.
chr7	50197764	50197765	ATACseqPeaks_115649	.	.
chr15	51121274	51121275	ATACseqPeaks_40686	.	.
chr16	56451391	56451392	ATACseqPeaks_46836	.	.
chr11	12224763	12224764	ATACseqPeaks_20113	.	.
chr4	126850494	126850495	ATACseqPeaks_95696	.	.
chr2	234111782	234111783	ATACseqPeaks_73629	.	.
chr11	3050026	3050027	ATACseqPeaks_19584	.	.
chr5	73094196	73094197	ATACseqPeaks_100278	.	.
chr1	29698224	29698225	ATACseqPeaks_2285	.	.
chr1	56688662	56688663	ATACseqPeaks_4068	.	.
chr2	118738689	118738690	ATACseqPeaks_69199	.	.
chr17	72236712	72236713	ATACseqPeaks_53785	.	.
chr21	14383371	14383372	ATACseqPeaks_78496	.	.
chr3	120170426	120170427	ATACseqPeaks_87735	.	.
chr19	31214330	31214331	ATACseqPeaks_60505	.	.
chr17	47621916	47621917	ATACseqPeaks_52133	.	.
chr1	186237111	186237112	ATACseqPeaks_9473	.	.
chr17	77517037	77517038	ATACseqPeaks_54352	.	.
chr17	71072019	71072020	ATACseqPeaks_53719	.	.
chr20	46815056	46815057	ATACseqPeaks_76787	.	.
chr18	12060316	12060317	ATACseqPeaks_56189	.	.
chr16	61087732	61087733	ATACseqPeaks_47083	.	.
chr2	165469643	165469644	ATACseqPeaks_70878	.	.
chr2	237128478	237128479	ATACseqPeaks_73839	.	.
chr11	134656825	134656826	ATACseqPeaks_25803	.	.
chr15	99708775	99708776	ATACseqPeaks_43650	.	.
chr5	56183715	56183716	ATACseqPeaks_99573	.	.
chr9	125143573	125143574	ATACseqPeaks_130601	.	.
chr1	43084352	43084353	ATACseqPeaks_3270	.	.
chr6	142802295	142802296	ATACseqPeaks_110089	.	.
chr22	39574995	39574996	ATACseqPeaks_82002	.	.
chr9	94259294	94259295	ATACseqPeaks_129214	.	.
chr5	83368508	83368509	ATACseqPeaks_100675	.	.
chr12	12759037	12759038	ATACseqPeaks_26859	.	.
chr8	30540197	30540198	ATACseqPeaks_121082	.	.
chr5	55869076	55869077	ATACseqPeaks_99553	.	.
chr2	174264192	174264193	ATACseqPeaks_71227	.	.
chr7	24742127	24742128	ATACseqPeaks_113979	.	.
chr17	75941182	75941183	ATACseqPeaks_54171	.	.
chr10	77350899	77350900	ATACseqPeaks_16223	.	.
chr1	233543766	233543767	ATACseqPeaks_11757	.	.
chr2	132347445	132347446	ATACseqPeaks_69877	.	.
chr16	80232042	80232043	ATACseqPeaks_47972	.	.
chr7	102134624	102134625	ATACseqPeaks_117737	.	.
chr1	171781393	171781394	ATACseqPeaks_8799	.	.
chr6	165676845	165676846	ATACseqPeaks_111139	.	.
chr3	141477429	141477430	ATACseqPeaks_88986	.	.
chr10	58435495	58435496	ATACseqPeaks_15208	.	.
chr15	82160089	82160090	ATACseqPeaks_42684	.	.
chr14	57349506	57349507	ATACseqPeaks_36453	.	.
chr7	29622769	29622770	ATACseqPeaks_114336	.	.
chr16	24701275	24701276	ATACseqPeaks_45696	.	.
chr8	73356589	73356590	ATACseqPeaks_122455	.	.
chr13	47863633	47863634	ATACseqPeaks_33256	.	.
chr11	17973120	17973121	ATACseqPeaks_20432	.	.
chr15	71237752	71237753	ATACseqPeaks_41984	.	.
chr3	89146181	89146182	ATACseqPeaks_86674	.	.
chr10	30152216	30152217	ATACseqPeaks_13781	.	.
chr10	68805557	68805558	ATACseqPeaks_15635	.	.
chr4	99723721	99723722	ATACseqPeaks_94877	.	.
chr19	44356705	44356706	ATACseqPeaks_61502	.	.
chr3	129211998	129211999	ATACseqPeaks_88380	.	.
chr18	14132562	14132563	ATACseqPeaks_56337	.	.
chr8	119638987	119638988	ATACseqPeaks_124248	.	.
chr5	5126616	5126617	ATACseqPeaks_97616	.	.
chr1	177209437	177209438	ATACseqPeaks_9026	.	.
chr20	17747534	17747535	ATACseqPeaks_75059	.	.
chr7	41956056	41956057	ATACseqPeaks_115104	.	.
chr1	144403002	144403003	ATACseqPeaks_7009	.	.
chr6	72363996	72363997	ATACseqPeaks_108110	.	.
chr8	89984202	89984203	ATACseqPeaks_123085	.	.
chr5	83096095	83096096	ATACseqPeaks_100672	.	.
chr20	18467078	18467079	ATACseqPeaks_75097	.	.
chr2	234258382	234258383	ATACseqPeaks_73645	.	.
chr5	87300954	87300955	ATACseqPeaks_100751	.	.
chr16	35492491	35492492	ATACseqPeaks_46346	.	.
chr1	87956273	87956274	ATACseqPeaks_5186	.	.
chr17	59707641	59707642	ATACseqPeaks_52946	.	.
chr21	31336387	31336388	ATACseqPeaks_78919	.	.
chr5	121274241	121274242	ATACseqPeaks_101706	.	.
chr11	12582252	12582253	ATACseqPeaks_20137	.	.
chr6	62286303	62286304	ATACseqPeaks_107932	.	.
chr2	66334864	66334865	ATACseqPeaks_66548	.	.
chr1	91977798	91977799	ATACseqPeaks_5353	.	.
chr7	92904461	92904462	ATACseqPeaks_117200	.	.
chr3	183266155	183266156	ATACseqPeaks_90351	.	.
chr1	201955442	201955443	ATACseqPeaks_9893	.	.
chr1	209747881	209747882	ATACseqPeaks_10593	.	.
chr11	44862427	44862428	ATACseqPeaks_21353	.	.
chr1	121157780	121157781	ATACseqPeaks_6695	.	.
chr7	44200959	44200960	ATACseqPeaks_115277	.	.
chr20	45105012	45105013	ATACseqPeaks_76605	.	.
chr14	22537109	22537110	ATACseqPeaks_34992	.	.
chr3	149340077	149340078	ATACseqPeaks_89183	.	.
chr9	21591829	21591830	ATACseqPeaks_126833	.	.
chr8	61308425	61308426	ATACseqPeaks_122106	.	.
chr14	48563657	48563658	ATACseqPeaks_35899	.	.
chr18	22032575	22032576	ATACseqPeaks_56428	.	.
chr17	75700608	75700609	ATACseqPeaks_54135	.	.
chr2	12106534	12106535	ATACseqPeaks_63799	.	.
chr15	23869550	23869551	ATACseqPeaks_39639	.	.
chr3	29065671	29065672	ATACseqPeaks_84383	.	.
chr14	53338356	53338357	ATACseqPeaks_36207	.	.
chr2	238684607	238684608	ATACseqPeaks_73971	.	.
chr12	20212893	20212894	ATACseqPeaks_27182	.	.
chr12	121352578	121352579	ATACseqPeaks_31354	.	.
chr10	126227916	126227917	ATACseqPeaks_18963	.	.
chr5	83077411	83077412	ATACseqPeaks_100670	.	.
chr22	30649625	30649626	ATACseqPeaks_81256	.	.
chr8	106456235	106456236	ATACseqPeaks_123784	.	.
chr14	97380808	97380809	ATACseqPeaks_38732	.	.
chr7	102748787	102748788	ATACseqPeaks_117796	.	.
chr15	85800684	85800685	ATACseqPeaks_42927	.	.
chr9	99778495	99778496	ATACseqPeaks_129558	.	.
chr14	55427666	55427667	ATACseqPeaks_36349	.	.
chr14	85415523	85415524	ATACseqPeaks_38195	.	.
chr3	20112046	20112047	ATACseqPeaks_84126	.	.
chr2	200526047	200526048	ATACseqPeaks_72070	.	.
chr10	68153745	68153746	ATACseqPeaks_15605	.	.
chr18	3675628	3675629	ATACseqPeaks_55711	.	.
chr7	30469508	30469509	ATACseqPeaks_114409	.	.
chr1	187203411	187203412	ATACseqPeaks_9498	.	.
chr7	16740422	16740423	ATACseqPeaks_113605	.	.
chr18	73614997	73614998	ATACseqPeaks_57982	.	.
chr8	122575959	122575960	ATACseqPeaks_124407	.	.
chr10	46987449	46987450	ATACseqPeaks_14789	.	.
chr2	172008913	172008914	ATACseqPeaks_71096	.	.
chr8	23092504	23092505	ATACseqPeaks_120618	.	.
chr11	118316843	118316844	ATACseqPeaks_24964	.	.
chr8	25345556	25345557	ATACseqPeaks_120764	.	.
chr7	81685147	81685148	ATACseqPeaks_116929	.	.
chr1	224114058	224114059	ATACseqPeaks_11216	.	.
chr20	53926819	53926820	ATACseqPeaks_77423	.	.
chr13	79451710	79451711	ATACseqPeaks_33759	.	.
chr1	151311707	151311708	ATACseqPeaks_7494	.	.
chr2	45681891	45681892	ATACseqPeaks_65610	.	.
chr1	109426524	109426525	ATACseqPeaks_5924	.	.
chr1	219089162	219089163	ATACseqPeaks_10978	.	.
chr8	142235232	142235233	ATACseqPeaks_125847	.	.
chr7	7439081	7439082	ATACseqPeaks_113295	.	.
chr18	22223833	22223834	ATACseqPeaks_56435	.	.
chr2	113241140	113241141	ATACseqPeaks_69026	.	.
chr2	216637318	216637319	ATACseqPeaks_72673	.	.
chr7	133082222	133082223	ATACseqPeaks_118735	.	.
chr10	82742669	82742670	ATACseqPeaks_16542	.	.
chr3	171524300	171524301	ATACseqPeaks_89968	.	.
chr4	188941885	188941886	ATACseqPeaks_97222	.	.
chrX	86148353	86148354	ATACseqPeaks_133867	.	.
chr12	25151628	25151629	ATACseqPeaks_27343	.	.
chr3	125990472	125990473	ATACseqPeaks_88127	.	.
chr1	152752447	152752448	ATACseqPeaks_7616	.	.
chr2	12588438	12588439	ATACseqPeaks_63834	.	.
chr7	32506465	32506466	ATACseqPeaks_114556	.	.
chr2	237265038	237265039	ATACseqPeaks_73859	.	.
chr1	106620782	106620783	ATACseqPeaks_5805	.	.
chr14	82642594	82642595	ATACseqPeaks_38150	.	.
chr1	90403377	90403378	ATACseqPeaks_5290	.	.
chr5	68434360	68434361	ATACseqPeaks_100104	.	.
chr20	43379702	43379703	ATACseqPeaks_76439	.	.
chr11	67239928	67239929	ATACseqPeaks_22554	.	.
chr2	113858960	113858961	ATACseqPeaks_69071	.	.
chr21	29002806	29002807	ATACseqPeaks_78806	.	.
chr7	93232322	93232323	ATACseqPeaks_117216	.	.
chr9	101398666	101398667	ATACseqPeaks_129608	.	.
chr17	58417623	58417624	ATACseqPeaks_52857	.	.
chr9	30066071	30066072	ATACseqPeaks_127060	.	.

## Sheet: BED - early late 20
#chrom	start	end	name	score	strand	origin
chr8	132991675	132991825	._r175	.	.	dnaseearlyrep
chr8	133000195	133000345	._r187	.	.	dnaseearlyrep
chr8	133017315	133017465	._r179	.	.	dnaseearlyrep
chr8	133036995	133037145	._r119	.	.	dnaseearlyrep
chr8	133162135	133162285	._r55	.	.	dnaseearlyrep
chr8	133182595	133182745	._r82	.	.	dnaseearlyrep
chr8	133406735	133406885	._r185	.	.	dnaseearlyrep
chr8	133216615	133216765	._r84	.	.	dnaseearlyrep
chr8	133320735	133320885	._r5	.	.	dnaseearlyrep
chr8	133360455	133360605	._r33	.	.	dnaseearlyrep
chr8	133217935	133218085	._r131	.	.	dnaseearlyrep
chr8	133389255	133389405	._r34	.	.	dnaseearlyrep
chr8	133357015	133357165	._r170	.	.	dnaseearlyrep
chr8	133356335	133356485	._r50	.	.	dnaseearlyrep
chr8	133297955	133298105	._r165	.	.	dnaseearlyrep
chr8	133297595	133297745	._r51	.	.	dnaseearlyrep
chr8	133383435	133383585	._r11	.	.	dnaseearlyrep
chr8	133382035	133382185	._r121	.	.	dnaseearlyrep
chr8	133294395	133294545	._r130	.	.	dnaseearlyrep
chr8	133375595	133375745	._r70	.	.	dnaseearlyrep
chr4	2058947	2058976	r238	.	.	asisi_top122_laterep
chr1	9589376	9589405	r9akaA1	.	.	asisi_top122_laterep
chr13	104586189	104586218	r791akaB7	.	.	asisi_top122_laterep
chr22	38468085	38468114	r1163akaH9	.	.	asisi_top122_laterep
chr11	24496918	24496947	r664akaC6	.	.	asisi_top122_laterep
chr2	85595459	85595488	r136akaC2	.	.	asisi_top122_laterep
chr17	82292953	82292982	r984akaA8	.	.	asisi_top122_laterep
chr9	124769815	124769844	r575akaF5	.	.	asisi_top122_laterep
chr17	82273223	82273252	r983	.	.	asisi_top122_laterep
chr17	44363555	44363584	r966	.	.	asisi_top122_laterep
chr19	45428810	45428839	r1069akaX3	.	.	asisi_top122_laterep
chr17	39981208	39981237	r961akaF7	.	.	asisi_top122_laterep
chr7	76178177	76178206	r445akaG4	.	.	asisi_top122_laterep
chr2	5697052	5697081	r98	.	.	asisi_top122_laterep
chr3	52198135	52198164	r185akaF2	.	.	asisi_top122_laterep
chr6	66994116	66994145	r384akaB4	.	.	asisi_top122_laterep
chr9	128127117	128127146	r579akaH5	.	.	asisi_top122_laterep
chr9	134326219	134326248	r585	.	.	asisi_top122_laterep
chr9	127930880	127930909	r578akaG5	.	.	asisi_top122_laterep
chr6	31137639	31137668	r373akaG3	.	.	asisi_top122_laterep
chr8	123768958	123768987	r530akaC5	.	.	asisi_top122_earlyrep
chr21	31873194	31873223	r1128akaE9	.	.	asisi_top122_earlyrep
chr7	4682487	4682516	r416	.	.	asisi_top122_earlyrep
chr17	59106924	59106953	r971akaG7	.	.	asisi_top122_earlyrep
chr5	39425126	39425155	r312	.	.	asisi_top122_earlyrep
chr19	29528569	29528598	r1055akaD8	.	.	asisi_top122_earlyrep
chr2	68157605	68157634	r129akaA2	.	.	asisi_top122_earlyrep
chr18	7566703	7566732	r988akaB8	.	.	asisi_top122_earlyrep
chr18	7568343	7568372	r989	.	.	asisi_top122_earlyrep
chr6	27177576	27177605	r369akaF3	.	.	asisi_top122_earlyrep
chr6	27694110	27694139	r370	.	.	asisi_top122_earlyrep
chr6	75206224	75206253	r387	.	.	asisi_top122_earlyrep
chr6	144286421	144286450	r395akaE4	.	.	asisi_top122_earlyrep
chr1	91732506	91732535	r42	.	.	asisi_top122_earlyrep
chr7	93232166	93232195	r451akaH4	.	.	asisi_top122_earlyrep
chr20	20052269	20052298	r1092akaH8	.	.	asisi_top122_earlyrep
chr14	52695627	52695656	r808	.	.	asisi_top122_earlyrep
chr14	52696533	52696562	r809	.	.	asisi_top122_earlyrep
chr1	208243431	208243460	r77	.	.	asisi_top122_earlyrep
chr2	119366978	119367007	r142akaD2	.	.	asisi_top122_earlyrep
chr9	21771255	21771405	._r10	.	.	dnaselaterep
chr9	12814495	12814645	._r29	.	.	dnaselaterep
chr8	137697195	137697345	._r120	.	.	dnaselaterep
chr9	21802495	21802645	._r166	.	.	dnaselaterep
chr9	12759935	12760085	._r197	.	.	dnaselaterep
chr9	21836515	21836665	._r17	.	.	dnaselaterep
chr6	44387515	44387665	._r154	.	.	dnaselaterep
chr16	59510215	59510365	._r174	.	.	dnaselaterep
chr8	108760455	108760605	._r65	.	.	dnaselaterep
chr8	115056375	115056525	._r80	.	.	dnaselaterep
chr9	36190755	36190905	._r190	.	.	dnaselaterep
chr9	35815195	35815345	._r142	.	.	dnaselaterep
chr16	57735435	57735585	._r108	.	.	dnaselaterep
chr6	44237515	44237665	._r75	.	.	dnaselaterep
chr5	160119575	160119725	._r153	.	.	dnaselaterep
chr6	44178175	44178325	._r186	.	.	dnaselaterep
chr19	12737015	12737165	._r168	.	.	dnaselaterep
chr6	32971735	32971885	._r86	.	.	dnaselaterep
chr6	33160975	33161125	._r111	.	.	dnaselaterep
chr8	111860795	111860945	._r122	.	.	dnaselaterep

## Sheet: Oligos
Name	Locus	Description	Sequence
oCR1312	HBB	ChIP-qPCR HBB close pair, ~100bp from DSB	gtatcaaggttacaagacaggtttaagg
oCR1313	HBB	ChIP-qPCR HBB close pair, ~100bp from DSB	atagaccaataggcagagagagtc
oCR1567	HBB	ChIP-qPCR HBB far pair, ~600bp from DSB	tgttcataacaattgttttcttttgtttaattcttg
oCR1568	HBB	ChIP-qPCR HBB far pair, ~600bp from DSB	ccttttgttatacacaatgttaaggcattaag
oCR3189	HIST1H2BJ	ChIP-qPCR HIST1H2BJ close pair #1, ~35bp from DSB	CCCTAACGGCTCTTTTAAGAG
oCR3190	HIST1H2BJ	ChIP-qPCR HIST1H2BJ close pair #1, ~35bp from DSB	AAGTTACAAGGGTTTGTCAGTG
oCR3191	HIST1H2BJ	ChIP-qPCR HIST1H2BJ close pair #2, ~72bp from DSB (Preferred)	AAAGAGCTGGTGCTTGTATTC
oCR3192	HIST1H2BJ	ChIP-qPCR HIST1H2BJ close pair #2, ~72bp from DSB (Preferred)	GATTAGTTAAATAACTGCTCTACTTCAGAC
oCR3193	HIST1H2BJ	ChIP-qPCR HIST1H2BJ far pair, ~1200bp from DSB	TTATTCAGGTTGTCACAAATGAG
oCR3194	HIST1H2BJ	ChIP-qPCR HIST1H2BJ far pair, ~1200bp from DSB	CTTTATAGACCTTGGATTTTTACCTAAG
oCR3025	LMNB1	ChIP-qPCR LMNB1 close pair, ~100bp from DSB	GAGCTGCGCGAGCTCAATGAC
oCR3026	LMNB1	ChIP-qPCR LMNB1 close pair, ~100bp from DSB	AGCTGCAGCGCGCTGTTCTC
oCR3066	LMNB1	ChIP-qPCR LMNB1 far pair, ~4000bp from DSB	gccTATATTTAATTTTTTATTTGGAACTAG
oCR3067	LMNB1	ChIP-qPCR LMNB1 far pair, ~4000bp from DSB	TCTCTCAAAGCTGTTTTCTTAATC
oCR3027	RAB11A	ChIP-qPCR RAB11A close pair, ~40bp from DSB	CTCTCGCACTCTACACAGTCC
oCR3028	RAB11A	ChIP-qPCR RAB11A close pair, ~40bp from DSB	AGGGAGGCCTATATCAGTGCAG
oCR3031	RAB11A	ChIP-qPCR RAB11A far pair, ~4000bp from DSB	GAAATTATCATAGGAACTTTGCTGTCTTG
oCR3032	RAB11A	ChIP-qPCR RAB11A far pair, ~4000bp from DSB	ATTCAGCAGAATCTGAGTTGCTC
oCR3187	AmpR	ChIP-qPCR AmpR in HIST1H2BJ and LMNB1 donor plasmids	cagtgaggcacctatctcagc
oCR3188	AmpR	ChIP-qPCR AmpR in HIST1H2BJ and LMNB1 donor plasmids	taagccctcccgtatcgtagt
oCR3021	IL2R	ChIP-qPCR Negative Control (far from DSB)	GCTTGAGGTCACAGGGAATAG
oCR3022	IL2R	ChIP-qPCR Negative Control (far from DSB)	GTCCTCTCCTCAGTGCTTTG
oCR3422	Chr2:28,870,314	FANCD2 ChIP-qPCR Postive Control	CCATGCCATTAGCATAGTGTTTC
oCR3423	Chr2:28,870,314	FANCD2 ChIP-qPCR Postive Control	GCGCGACTGGGAAAGAAG
oCR3424	Chr19:16,572,500	FANCD2 ChIP-qPCR Postive Control	ATTGGTCGCTGCCTCCTC
oCR3425	Chr19:16,572,500	FANCD2 ChIP-qPCR Postive Control	AAGCGCATCTACAGTGGAC
oCR3426	Chr6:17,706,900	FANCD2 ChIP-qPCR Postive Control	GTCGCGAGCCAGAATGTC
oCR3427	Chr6:17,706,900	FANCD2 ChIP-qPCR Postive Control	CGAGAGCGTGGACTCGAC
oCR3428	Chr12:120,446,000	FANCD2 ChIP-qPCR Postive Control	GACGTAGAACAGCGCCATG
oCR3429	Chr12:120,446,000	FANCD2 ChIP-qPCR Postive Control	CATCTCTACGCGCCGTAC
oCR3725	Chr1:89,231,183	DIVA-DSB1-335bp-Forward	GAATCGGATGTATGCGACTGATC
oCR3726	Chr1:89,231,183	DIVA-DSB1-335bp-Reverse	TTCCAAAGTTATTCCAACCCGAT
oCR3727	Chr1:89,231,183	DIVA-DSB1-1618bp-Forward	TGAGGAGGTGACATTAGAACTCAGA
oCR3728	Chr1:89,231,183	DIVA-DSB1-1618bp-Reverse	AGGACTCACTTACACGGCCTTT
oCR3729	Chr1:89,231,183	DIVA-DSB1-3500bp-Forward	TCCTAGCCAGATAATAATAGCTATACAAACA
oCR3730	Chr1:89,231,183	DIVA-DSB1-3500bp-Reverse	TGAATAGACAGACAACAGATAAATGAGACA
oCR3731	Chr1:109,838,221	DIVA-DSB2-364bp-Forward	CCAGCAGTAAAGGGGAGACAGA
oCR3732	Chr1:109,838,221	DIVA-DSB2-364bp-Reverse	CTGTTCAATCGTCTGCCCTTC
oCR3733	Chr1:109,838,221	DIVA-DSB2-1754bp-Forward	GAAGCCATCCTACTCTTCTCACCT
oCR3734	Chr1:109,838,221	DIVA-DSB2-1754bp-Reverse	GCTGGAGATGATGAAGCCCA
oCR3735	Chr1:109,838,221	DIVA-DSB2-3564bp-Forward	GCCCAGCTAAGATCTTCCTTCA
oCR3736	Chr1:109,838,221	DIVA-DSB2-3564bp-Reverse	CTCCTTTGCCCTGAGAAGTGA
oCR3737	Chr22	DIVA-noDSB-Ctrl-Forward	ATTGGGTATCTGCGTCTAGTGAGG
oCR3738	Chr22	DIVA-noDSB-Ctrl-Reverse	GACTCAATTACATCCCTGCAGCT
oCR3739	Chr1:89,231,183	DIVA-Spanning-DSB1-Forward	GATGTGGCCAGGGATTGG
oCR3740	Chr1:89,231,183	DIVA-Spanning-DSB1-Reverse	CACTCAAGCCCAACCCGT
oCR3741	Chr1:109,838,221	DIVA-Spanning-DSB2-Forward	GAGGAGCCTCTCCTGCAGC
oCR3742	Chr1:109,838,221	DIVA-Spanning-DSB2-Reverse	GAACCAGACCTACCTCCAGGG

## Sheet: sgRNA
Locus	Guide RNA Sequence (as DNA)	Coordinates (hg38)
HIST1H2BJ	ACTCACTGTTTACTTAGCGC	chr6:27132361-27132380 (+)
LMNB1	GGGGTCGCAGTCGCCATGGC	chr5:126777506-126777525 (-)
RAB11A	GGTAGTCGTACTCGTCGTCG	chr15:65869597-65869616 (-)
HBB	CTTGCCCCACAGGGCAGTAA	chr11:5226968-5226987 (+)
AluGG	CCTGTAGTCCCAGCTACTGG	Many cut sites (degenerate sgRNA)
NTC	AAATGTGAGATCAGAGTAAT	Not Applicable - nontargeting control
SceGFP	GTGTCCGGCTAGGGATAAC	Specific to U2OS DR-GFP cells

## Sheet: Plasmids
Name	Features	Sequence
pCR2122	BFP marked ZIM3 KRAB–dCas9	gtgggttacatcgaactggatctcaacagcggtaagatccttgagagttttcgccccgaagaacgttttccaatgatgagcacttttaaagttctgctatgtggcgcggtattatcccgtattgacgccgggcaagagcaactcggtcgccgcatacactattctcagaatgacttggttgagtactcaccagtcacagaaaagcatcttacggatggcatgacagtaagagaattatgcagtgctgccataaccatgagtgataacactgcggccaacttacttctgacaacgatcggaggaccgaaggagctaaccgcttttttgcacaacatgggggatcatgtaactcgccttgatcgttgggaaccggagctgaatgaagccataccaaacgac…
pCR1323	NTC D11 sgRNA (BFP-puro)	gcttaagcggtcgacggatcgggagatctcccgatcccctatggtgcactctcagtacaatctgctctgatgccgcatagttaagccagtatctgctccctgcttgtgtgttggaggtcgctgagtagtgcgcgagcaaaatttaagctacaacaaggcaaggcttgaccgacaattgcatgaagaatctgcttagggttaggcgttttgcgctgcttcgcgatgtacgggccagatatacgcgttgacattgattattgactagttattaatagtaatcaattacggggtcattagttcatagcccatatatggagttccgcgttacataacttacggtaaatggcccgcctggctgaccgcccaacgacccccgcccattgacgtcaataatgacgt…
pCR2076	NTC D11 sgRNA (mCherry-puro)	gcttaagcggtcgacggatcgggagatctcccgatcccctatggtgcactctcagtacaatctgctctgatgccgcatagttaagccagtatctgctccctgcttgtgtgttggaggtcgctgagtagtgcgcgagcaaaatttaagctacaacaaggcaaggcttgaccgacaattgcatgaagaatctgcttagggttaggcgttttgcgctgcttcgcgatgtacgggccagatatacgcgttgacattgattattgactagttattaatagtaatcaattacggggtcattagttcatagcccatatatggagttccgcgttacataacttacggtaaatggcccgcctggctgaccgcccaacgacccccgcccattgacgtcaataatgacgt…
pCR2145	NTC 1200 sgRNA (mCherry-puro)	gcttaagcggtcgacggatcgggagatctcccgatcccctatggtgcactctcagtacaatctgctctgatgccgcatagttaagccagtatctgctccctgcttgtgtgttggaggtcgctgagtagtgcgcgagcaaaatttaagctacaacaaggcaaggcttgaccgacaattgcatgaagaatctgcttagggttaggcgttttgcgctgcttcgcgatgtacgggccagatatacgcgttgacattgattattgactagttattaatagtaatcaattacggggtcattagttcatagcccatatatggagttccgcgttacataacttacggtaaatggcccgcctggctgaccgcccaacgacccccgcccattgacgtcaataatgacgt…
pCR2146	FANCD2 sgRNA1 (mCherry-puro)	gcttaagcggtcgacggatcgggagatctcccgatcccctatggtgcactctcagtacaatctgctctgatgccgcatagttaagccagtatctgctccctgcttgtgtgttggaggtcgctgagtagtgcgcgagcaaaatttaagctacaacaaggcaaggcttgaccgacaattgcatgaagaatctgcttagggttaggcgttttgcgctgcttcgcgatgtacgggccagatatacgcgttgacattgattattgactagttattaatagtaatcaattacggggtcattagttcatagcccatatatggagttccgcgttacataacttacggtaaatggcccgcctggctgaccgcccaacgacccccgcccattgacgtcaataatgacgt…
pCR2147	FANCD2 sgRNA2 (mCherry-puro)	gcttaagcggtcgacggatcgggagatctcccgatcccctatggtgcactctcagtacaatctgctctgatgccgcatagttaagccagtatctgctccctgcttgtgtgttggaggtcgctgagtagtgcgcgagcaaaatttaagctacaacaaggcaaggcttgaccgacaattgcatgaagaatctgcttagggttaggcgttttgcgctgcttcgcgatgtacgggccagatatacgcgttgacattgattattgactagttattaatagtaatcaattacggggtcattagttcatagcccatatatggagttccgcgttacataacttacggtaaatggcccgcctggctgaccgcccaacgacccccgcccattgacgtcaataatgacgt…
pCR2020	HIST1H2BJ donor plasmid	cactgcataattctcttactgtcatgccatccgtaagatgcttttctgtgactggtgagtactcaaccaagtcattctgagaatagtgtatgcggcgaccgagttgctcttgcccggcgtcaatacgggataataccgcgccacatagcagaactttaaaagtgctcatcattggaaaacgttcttcggggcgaaaactctcaaggatcttaccgctgttgagatccagttcgatgtaacccactcgtgcacccaactgatcttcagcatcttttactttcaccagcgtttctgggtgagcaaaaacaggaaggcaaaatgccgcaaaaaagggaataagggcgacacggaaatgttgaatactcatactcttcctttttcaatattattgaagcattt…
pCR2002	LMNB1 donor plasmid	ttccctgaaccgccgagtgtgggcggtggcgcagatccgtcccggaaacctccgggctccttcccgcctttctcaggcccggcccctccaaggggtccccgcggggcggcgggagggccctgggcccagagccgcgcgggtgggcagtcccaggcgtccttccttacagccctgagcctggtccgggaaccgcccagccgggagggccgagctgacggttgcccaagggccagattttaaatttacaggcccggcccccgaaccgccgaagcgcgctgcctgctccccattggcccatggtagtcacgtggaggcgccggggcgtgccggccatgttggggagtgcggcgccgcggcccgcgccacctccgccccccgcggcttgcctccagcccgccc…

## Sheet: Statistics
Figure S1F	Ordinary two-way ANOVA with full model, followed by uncorrected Fisher's LSD, with a single pooled variance.
	Left plot - FANCD2 abundance.
	Uncorrected Fisher's LSD	Mean diff.	95.00% CI of diff.	Below threshold?	Summary	Individual P Value
	siNTC
	-4OHT vs. +4OHT	-327.8	-463.7 to -191.9	Yes	***	0.0002
	siFANCI
	-4OHT vs. +4OHT	-182.5	-318.4 to -46.61	Yes	*	0.0127
	-4OHT
	siNTC vs. siFANCI	-2.772	-138.7 to 133.1	No	ns	0.9653
	+4OHT
	siNTC vs. siFANCI	142.5	6.640 to 278.5	Yes	*	0.0413
	Test details	Mean 1	Mean 2	Mean diff.	SE of diff.	N1	N2	t	DF
	siNTC
	-4OHT vs. +4OHT	1.068	328.9	-327.8	62.38	4	4	5.256	12
	siFANCI
	-4OHT vs. +4OHT	3.84	186.4	-182.5	62.38	4	4	2.926	12
	-4OHT
	siNTC vs. siFANCI	1.068	3.84	-2.772	62.38	4	4	0.04443	12
	+4OHT
	siNTC vs. siFANCI	328.9	186.4	142.5	62.38	4	4	2.285	12
	Right plot - FANCI abundance.
	Uncorrected Fisher's LSD	Mean diff.	95.00% CI of diff.	Below threshold?	Summary	Individual P Value
	siNTC
	-4OHT vs. +4OHT	-413.4	-630.8 to -196.0	Yes	**	0.0014
	siFANCD2
	-4OHT vs. +4OHT	-120.4	-337.8 to 97.05	No	ns	0.251
	-4OHT
	siNTC vs. siFANCD2	0.02408	-217.4 to 217.4	No	ns	0.9998
	+4OHT
	siNTC vs. siFANCD2	293	75.62 to 510.5	Yes	*	0.0124
	Test details	Mean 1	Mean 2	Mean diff.	SE of diff.	N1	N2	t	DF
	siNTC
	-4OHT vs. +4OHT	2.286	415.7	-413.4	99.79	4	4	4.143	12
	siFANCD2
	-4OHT vs. +4OHT	2.262	122.6	-120.4	99.79	4	4	1.206	12
	-4OHT
	siNTC vs. siFANCD2	2.286	2.262	0.02408	99.79	4	4	0.0002413	12
	+4OHT
	siNTC vs. siFANCD2	415.7	122.6	293	99.79	4	4	2.937	12
Figure 3E	Shapiro-Wilk test, followed by non-parametric Kruskal-Wallis test, followed by Dunn test.
	=== DATA SUMMARY AND NORMALITY TESTS FOR FANCD2 NO EXTRACT===
	G1:
	n=2040, mean=0.03, median=0.02, std=0.03
	Shapiro-Wilk test: statistic=0.373, p=0.0000
	Distribution: NOT Normal (α=0.05)
	S:
	n=3466, mean=0.03, median=0.03, std=0.04
	Shapiro-Wilk test: statistic=0.280, p=0.0000
	Distribution: NOT Normal (α=0.05)
	G2:
	n=1040, mean=0.04, median=0.03, std=0.05
	Shapiro-Wilk test: statistic=0.303, p=0.0000
	Distribution: NOT Normal (α=0.05)
	============================================================
	✗ At least one group is NOT normally distributed
	RECOMMENDATION: Use non-parametric tests (Kruskal-Wallis + Dunn)
	============================================================
	=== KRUSKAL-WALLIS TEST ===
	H-statistic: 388.213
	P-value: 0.0000
	Significant difference detected! Proceeding with post-hoc tests...
	=== DUNN'S TEST (with Bonferroni correction) ===
	G1 G2 S
	G1 1.000000e+00 3.766927e-75 1.213693e-48
	G2 3.766927e-75 1.000000e+00 6.955001e-16
	S 1.213693e-48 6.955001e-16 1.000000e+00
	Significant pairs:
	G1 vs S: p=0.0000 ****
	G1 vs G2: p=0.0000 ****
	S vs G2: p=0.0000 ****
	=== DATA SUMMARY AND NORMALITY TESTS FOR FANCD2 EXTRACT===
	G1:
	n=2540, mean=0.00, median=0.00, std=0.00
	Shapiro-Wilk test: statistic=0.202, p=0.0000
	Distribution: NOT Normal (α=0.05)
	S:
	n=4329, mean=0.01, median=0.01, std=0.01
	Shapiro-Wilk test: statistic=0.459, p=0.0000
	Distribution: NOT Normal (α=0.05)
	G2:
	n=1328, mean=0.01, median=0.01, std=0.00
	Shapiro-Wilk test: statistic=0.910, p=0.0000
	Distribution: NOT Normal (α=0.05)
	============================================================
	✗ At least one group is NOT normally distributed
	RECOMMENDATION: Use non-parametric tests (Kruskal-Wallis + Dunn)
	============================================================
	=== KRUSKAL-WALLIS TEST ===
	H-statistic: 4822.554
	P-value: 0.0000
	Significant difference detected! Proceeding with post-hoc tests...
	=== DUNN'S TEST (with Bonferroni correction) ===
	G1 G2 S
	G1 1.0 0.000000e+00 0.000000e+00
	G2 0.0 1.000000e+00 2.631985e-44
	S 0.0 2.631985e-44 1.000000e+00
	Significant pairs:
	G1 vs S: p=0.0000 ****
	G1 vs G2: p=0.0000 ****
	S vs G2: p=0.0000 ****
Figure S2C	Unpaired t-test, assuming normal (Gaussian) distribution, two-tailed.
	Column B	USP1i
	vs.	vs.
	Column A	DMSO
	Unpaired t test
	P value	<0.0001
	P value summary	****
	Significantly different (P < 0.05)?	Yes
	One- or two-tailed P value?	Two-tailed
	t, df	t=15.21, df=9
	How large is the effect?
	Mean of column A	100
	Mean of column B	73.8
	Difference between means (B - A) ± SEM	-26.20 ± 1.722
	95% confidence interval	-30.10 to -22.30
	R squared (eta squared)	0.9626
	F test to compare variances
	F, DFn, Dfd	Infinity, 4, 5
	P value	<0.0001
	P value summary	****
	Significantly different (P < 0.05)?	Yes
	Data analyzed
	Sample size, column A	6
	Sample size, column B	5
Figure S2D	Shapiro-Wilk test, followed by non-parametric Kruskal-Wallis test, followed by Dunn test.
	=== DATA SUMMARY AND NORMALITY TESTS FOR BRCA1 No Break Pre===
	G1:
	n=652, mean=0.00, median=0.00, std=0.00
	Shapiro-Wilk test: statistic=0.139, p=0.0000
	Distribution: NOT Normal (α=0.05)
	S:
	n=587, mean=0.00, median=0.00, std=0.00
	Shapiro-Wilk test: statistic=0.245, p=0.0000
	Distribution: NOT Normal (α=0.05)
	G2:
	n=245, mean=0.00, median=0.00, std=0.00
	Shapiro-Wilk test: statistic=0.949, p=0.0000
	Distribution: NOT Normal (α=0.05)
	============================================================
	✗ At least one group is NOT normally distributed
	RECOMMENDATION: Use non-parametric tests (Kruskal-Wallis + Dunn)
	============================================================
	=== KRUSKAL-WALLIS TEST ===
	H-statistic: 700.935
	P-value: 0.0000
	Significant difference detected! Proceeding with post-hoc tests...
	=== DUNN'S TEST (with Bonferroni correction) ===
	G1 G2 S
	G1 1.000000e+00 1.169722e-17 8.401375e-154
	G2 1.169722e-17 1.000000e+00 7.764009e-29
	S 8.401375e-154 7.764009e-29 1.000000e+00
	Significant pairs:
	G1 vs S: p=0.0000 ****
	G1 vs G2: p=0.0000 ****
	S vs G2: p=0.0000 ****
	=== DATA SUMMARY AND NORMALITY TESTS FOR BRCA1 Break Pre===
	G1:
	n=292, mean=0.00, median=0.00, std=0.00
	Shapiro-Wilk test: statistic=0.791, p=0.0000
	Distribution: NOT Normal (α=0.05)
	S:
	n=178, mean=0.00, median=0.00, std=0.00
	Shapiro-Wilk test: statistic=0.148, p=0.0000
	Distribution: NOT Normal (α=0.05)
	G2:
	n=513, mean=0.00, median=0.00, std=0.00
	Shapiro-Wilk test: statistic=0.876, p=0.0000
	Distribution: NOT Normal (α=0.05)
	============================================================
	✗ At least one group is NOT normally distributed
	RECOMMENDATION: Use non-parametric tests (Kruskal-Wallis + Dunn)
	============================================================
	=== KRUSKAL-WALLIS TEST ===
	H-statistic: 415.877
	P-value: 0.0000
	Significant difference detected! Proceeding with post-hoc tests...
	=== DUNN'S TEST (with Bonferroni correction) ===
	G1 G2 S
	G1 1.000000e+00 1.713545e-43 5.601792e-87
	G2 1.713545e-43 1.000000e+00 7.563711e-23
	S 5.601792e-87 7.563711e-23 1.000000e+00
	Significant pairs:
	G1 vs S: p=0.0000 ****
	G1 vs G2: p=0.0000 ****
	S vs G2: p=0.0000 ****
	=== DATA SUMMARY AND NORMALITY TESTS FOR BRCA1 No Break No Pre===
	G1:
	n=998, mean=0.00, median=0.00, std=0.00
	Shapiro-Wilk test: statistic=0.808, p=0.0000
	Distribution: NOT Normal (α=0.05)
	S:
	n=1104, mean=0.00, median=0.00, std=0.00
	Shapiro-Wilk test: statistic=0.880, p=0.0000
	Distribution: NOT Normal (α=0.05)
	G2:
	n=373, mean=0.00, median=0.00, std=0.00
	Shapiro-Wilk test: statistic=0.935, p=0.0000
	Distribution: NOT Normal (α=0.05)
	============================================================
	✗ At least one group is NOT normally distributed
	RECOMMENDATION: Use non-parametric tests (Kruskal-Wallis + Dunn)
	============================================================
	=== KRUSKAL-WALLIS TEST ===
	H-statistic: 1095.646
	P-value: 0.0000
	Significant difference detected! Proceeding with post-hoc tests...
	=== DUNN'S TEST (with Bonferroni correction) ===
	G1 G2 S
	G1 1.000000e+00 1.504068e-87 2.104650e-224
	G2 1.504068e-87 1.000000e+00 4.215219e-03
	S 2.104650e-224 4.215219e-03 1.000000e+00
	Significant pairs:
	G1 vs S: p=0.0000 ****
	G1 vs G2: p=0.0000 ****
	S vs G2: p=0.0042 **
	=== DATA SUMMARY AND NORMALITY TESTS FOR BRCA1 Break No Pre===
	G1:
	n=507, mean=0.00, median=0.00, std=0.00
	Shapiro-Wilk test: statistic=0.784, p=0.0000
	Distribution: NOT Normal (α=0.05)
	S:
	n=272, mean=0.00, median=0.00, std=0.00
	Shapiro-Wilk test: statistic=0.949, p=0.0000
	Distribution: NOT Normal (α=0.05)
	G2:
	n=396, mean=0.00, median=0.00, std=0.00
	Shapiro-Wilk test: statistic=0.913, p=0.0000
	Distribution: NOT Normal (α=0.05)
	============================================================
	✗ At least one group is NOT normally distributed
	RECOMMENDATION: Use non-parametric tests (Kruskal-Wallis + Dunn)
	============================================================
	=== KRUSKAL-WALLIS TEST ===
	H-statistic: 574.817
	P-value: 0.0000
	Significant difference detected! Proceeding with post-hoc tests...
	=== DUNN'S TEST (with Bonferroni correction) ===
	G1 G2 S
	G1 1.000000e+00 1.241449e-93 4.001100e-83
	G2 1.241449e-93 1.000000e+00 1.000000e+00
	S 4.001100e-83 1.000000e+00 1.000000e+00
	Significant pairs:
	G1 vs S: p=0.0000 ****
	G1 vs G2: p=0.0000 ****
Figure S3E	Ordinary two-way ANOVA with main effects only, followed by Tukey's multiple comparisons test, with a single pooled variance.
	DSB1 (chr1:88992917) with 4H 4-OHT
	Tukey's multiple comparisons test	Mean diff.	95.00% CI of diff.	Below threshold?	Summary	Adjusted P Value
	DMSO 4H vs. ATMi 4H	1.191	0.8667 to 1.515	Yes	***	0.0004
	DMSO 4H vs. ATRi 4H	-0.4457	-0.7699 to -0.1216	Yes	*	0.0175
	ATMi 4H vs. ATRi 4H	-1.637	-1.961 to -1.312	Yes	***	0.0001
	Test details	Mean 1	Mean 2	Mean diff.	SE of diff.	N1	N2	q	DF
	DMSO 4H vs. ATMi 4H	1.7	0.5092	1.191	0.09094	3	3	18.52	4
	DMSO 4H vs. ATRi 4H	1.7	2.146	-0.4457	0.09094	3	3	6.932	4
	ATMi 4H vs. ATRi 4H	0.5092	2.146	-1.637	0.09094	3	3	25.45	4
	DSB1 (chr1:88992917) with 24H 4-OHT
	Tukey's multiple comparisons test	Mean diff.	95.00% CI of diff.	Below threshold?	Summary	Adjusted P Value
	DMSO 24H vs. ATMi 24H	1.477	0.9642 to 1.989	Yes	**	0.0011
	DMSO 24H vs. ATRi 24H	1.86	1.348 to 2.372	Yes	***	0.0005
	ATMi 24H vs. ATRi 24H	0.3834	-0.1290 to 0.8957	No	ns	0.1152
	Test details	Mean 1	Mean 2	Mean diff.	SE of diff.	N1	N2	q	DF
	DMSO 24H vs. ATMi 24H	2.358	0.8818	1.477	0.1438	3	3	14.53	4
	DMSO 24H vs. ATRi 24H	2.358	0.4984	1.86	0.1438	3	3	18.3	4
	ATMi 24H vs. ATRi 24H	0.8818	0.4984	0.3834	0.1438	3	3	3.771	4
	DSB2 (chr1:109494081) with 4H 4-OHT
	Tukey's multiple comparisons test	Mean diff.	95.00% CI of diff.	Below threshold?	Summary	Adjusted P Value
	DMSO 4H vs. ATMi 4H	0.5725	0.3330 to 0.8121	Yes	**	0.0023
	DMSO 4H vs. ATRi 4H	-0.01721	-0.2567 to 0.2223	No	ns	0.9648
	ATMi 4H vs. ATRi 4H	-0.5898	-0.8293 to -0.3502	Yes	**	0.0021
	Test details	Mean 1	Mean 2	Mean diff.	SE of diff.	N1	N2	q	DF
	DMSO 4H vs. ATMi 4H	0.8131	0.2405	0.5725	0.0672	3	3	12.05	4
	DMSO 4H vs. ATRi 4H	0.8131	0.8303	-0.01721	0.0672	3	3	0.3621	4
	ATMi 4H vs. ATRi 4H	0.2405	0.8303	-0.5898	0.0672	3	3	12.41	4
	DSB2 (chr1:109494081) with 24H 4-OHT
	Tukey's multiple comparisons test	Mean diff.	95.00% CI of diff.	Below threshold?	Summary	Adjusted P Value
	DMSO 24H vs. ATMi 24H	0.5967	0.07980 to 1.114	Yes	*	0.0316
	DMSO 24H vs. ATRi 24H	1.048	0.5312 to 1.565	Yes	**	0.0043
	ATMi 24H vs. ATRi 24H	0.4514	-0.06547 to 0.9683	No	ns	0.0751
	Test details	Mean 1	Mean 2	Mean diff.	SE of diff.	N1	N2	q	DF
	DMSO 24H vs. ATMi 24H	1.519	0.9223	0.5967	0.145	3	3	5.818	4
	DMSO 24H vs. ATRi 24H	1.519	0.4709	1.048	0.145	3	3	10.22	4
	ATMi 24H vs. ATRi 24H	0.9223	0.4709	0.4514	0.145	3	3	4.402	4
Figure S4A	Unpaired t-test, assuming normal (Gaussian) distribution, two-tailed.
	Table Analyzed	RPA
	Column B	siFANCD2
	vs.	vs.
	Column A	siNTC
	Unpaired t test
	P value	0.0003
	P value summary	***
	Significantly different (P < 0.05)?	Yes
	One- or two-tailed P value?	Two-tailed
	t, df	t=11.91, df=4
	How large is the effect?
	Mean of column A	0.3684
	Mean of column B	0.1706
	Difference between means (B - A) ± SEM	-0.1979 ± 0.01661
	95% confidence interval	-0.2440 to -0.1517
	R squared (eta squared)	0.9726
	F test to compare variances
	F, DFn, Dfd	1.189, 2, 2
	P value	0.9137
	P value summary	ns
	Significantly different (P < 0.05)?	No
	Data analyzed
	Sample size, column A	3
	Sample size, column B	3
	Table Analyzed	BLM
	Column B	siFANCD2
	vs.	vs.
	Column A	siNTC
	Unpaired t test
	P value	<0.0001
	P value summary	****
	Significantly different (P < 0.05)?	Yes
	One- or two-tailed P value?	Two-tailed
	t, df	t=27.79, df=4
	How large is the effect?
	Mean of column A	1.157
	Mean of column B	0.4278
	Difference between means (B - A) ± SEM	-0.7290 ± 0.02623
	95% confidence interval	-0.8018 to -0.6562
	R squared (eta squared)	0.9948
	F test to compare variances
	F, DFn, Dfd	151.7, 2, 2
	P value	0.0131
	P value summary	*
	Significantly different (P < 0.05)?	Yes
	Data analyzed
	Sample size, column A	3
	Sample size, column B	3
	Table Analyzed	BRCA1
	Column B	siFANCD2
	vs.	vs.
	Column A	siNTC
	Unpaired t test
	P value	0.0006
	P value summary	***
	Significantly different (P < 0.05)?	Yes
	One- or two-tailed P value?	Two-tailed
	t, df	t=9.774, df=4
	How large is the effect?
	Mean of column A	1.334
	Mean of column B	0.5233
	Difference between means (B - A) ± SEM	-0.8104 ± 0.08291
	95% confidence interval	-1.041 to -0.5802
	R squared (eta squared)	0.9598
	F test to compare variances
	F, DFn, Dfd	5.369, 2, 2
	P value	0.314
	P value summary	ns
	Significantly different (P < 0.05)?	No
	Data analyzed
	Sample size, column A	3
	Sample size, column B	3
Figure S4B	Ordinary two-way ANOVA with main effects only, followed by Tukey's multiple comparisons test, with a single pooled variance.
	Tukey's multiple comparisons test	Mean diff.	95.00% CI of diff.	Below threshold?	Summary	Adjusted P Value
	siNTC vs. siFANCD2	41.05	26.90 to 55.21	Yes	****	<0.0001
	siNTC vs. siBRCA1	41.96	27.80 to 56.11	Yes	****	<0.0001
	siNTC vs. siFANCD2 siBRCA1	68.11	53.96 to 82.26	Yes	****	<0.0001
	siNTC vs. siBRCA2	71.67	57.52 to 85.82	Yes	****	<0.0001
	siNTC vs. siFANCD2 siBRCA2	73.72	59.56 to 87.87	Yes	****	<0.0001
	siFANCD2 vs. siBRCA1	0.901	-13.25 to 15.05	No	ns	>0.9999
	siFANCD2 vs. siFANCD2 siBRCA1	27.05	12.90 to 41.21	Yes	****	<0.0001
	siFANCD2 vs. siBRCA2	30.62	16.46 to 44.77	Yes	****	<0.0001
	siFANCD2 vs. siFANCD2 siBRCA2	32.66	18.51 to 46.81	Yes	****	<0.0001
	siBRCA1 vs. siFANCD2 siBRCA1	26.15	12.00 to 40.30	Yes	****	<0.0001
	siBRCA1 vs. siBRCA2	29.72	15.56 to 43.87	Yes	****	<0.0001
	siBRCA1 vs. siFANCD2 siBRCA2	31.76	17.61 to 45.91	Yes	****	<0.0001
	siFANCD2 siBRCA1 vs. siBRCA2	3.563	-10.59 to 17.72	No	ns	0.9691
	siFANCD2 siBRCA1 vs. siFANCD2 siBRCA2	5.609	-8.543 to 19.76	No	ns	0.8224
	siBRCA2 vs. siFANCD2 siBRCA2	2.045	-12.11 to 16.20	No	ns	0.9975
Figure 6B	Ordinary two-way ANOVA with full model, followed by Sidak's multiple comparisons test, with a single pooled variance.
	Table Analyzed	G1
	Šídák's multiple comparisons test	Mean diff.	95.00% CI of diff.	Below threshold?	Summary	Adjusted P Value
	siNTC - siFANCD2
	NoDSB	-8.48	-29.06 to 12.10	No	ns	0.3989
	DSB	-21.14	-41.72 to -0.5579	Yes	*	0.046
	Test details	Mean 1	Mean 2	Mean diff.	SE of diff.	N1	N2	t	DF
	siNTC - siFANCD2
	NoDSB	33.32	41.8	-8.48	5.911	2	2	1.435	4
	DSB	28.22	49.36	-21.14	5.911	2	2	3.576	4
	Table Analyzed	S
	Šídák's multiple comparisons test	Mean diff.	95.00% CI of diff.	Below threshold?	Summary	Adjusted P Value
	siNTC - siFANCD2
	NoDSB	4.704	-5.629 to 15.04	No	ns	0.341
	DSB	4.129	-6.204 to 14.46	No	ns	0.4172
	Test details	Mean 1	Mean 2	Mean diff.	SE of diff.	N1	N2	t	DF
	siNTC - siFANCD2
	NoDSB	44.98	40.28	4.704	2.968	2	2	1.585	4
	DSB	18.43	14.3	4.129	2.968	2	2	1.391	4
	Table Analyzed	G2
	Šídák's multiple comparisons test	Mean diff.	95.00% CI of diff.	Below threshold?	Summary	Adjusted P Value
	siNTC - siFANCD2
	NoDSB	3.333	-11.55 to 18.22	No	ns	0.7287
	DSB	16.51	1.623 to 31.39	Yes	*	0.0359
	Test details	Mean 1	Mean 2	Mean diff.	SE of diff.	N1	N2	t	DF
	siNTC - siFANCD2
	NoDSB	20.92	17.59	3.333	4.275	2	2	0.7797	4
	DSB	52.57	36.07	16.51	4.275	2	2	3.861	4
Figure 6D	Repeated-measure two-way ANOVA with the Geisser-Greenhouse correction, followed by Sidak's multiple comparisons test, with individual variances computed for each comparison.
	Šídák's multiple comparisons test	Mean diff.	95.00% CI of diff.	Below threshold?	Summary	Adjusted P Value
	DMSO - ATRi
	G1	-37.45	-49.13 to -25.77	Yes	**	0.0014
	S	6.875	3.173 to 10.58	Yes	**	0.0063
	G2	21.03	12.55 to 29.50	Yes	**	0.0024
	Test details	Mean 1	Mean 2	Mean diff.	SE of diff.	N1	N2	t	DF
	DMSO - ATRi
	G1	29.38	66.83	-37.45	2.561	4	4	14.62	3.22
	S	17.08	10.2	6.875	0.8994	4	4	7.644	3.725
	G2	40.03	19	21.03	2.03	4	4	10.36	3.641
Figure S6A	Ordinary two-way ANOVA with full model, followed by Sidak's multiple comparisons test, with a single pooled variance.
	Šídák's multiple comparisons test	Mean diff.	95.00% CI of diff.	Below threshold?	Summary	Adjusted P Value
	NoDSB
	siNTC vs. siFANCD2	0.4484	-7.429 to 8.326	No	ns	0.9972
	siNTC vs. siFANCA	3.247	-4.631 to 11.12	No	ns	0.5362
	siFANCD2 vs. siFANCA	2.799	-5.079 to 10.68	No	ns	0.6406
	DSB
	siNTC vs. siFANCD2	17.11	9.230 to 24.99	Yes	**	0.0012
	siNTC vs. siFANCA	11.41	3.536 to 19.29	Yes	**	0.0095
	siFANCD2 vs. siFANCA	-5.694	-13.57 to 2.184	No	ns	0.1582
	siNTC
	NoDSB vs. DSB	-24.34	-30.22 to -18.45	Yes	****	<0.0001
	siFANCD2
	NoDSB vs. DSB	-7.676	-13.56 to -1.788	Yes	*	0.0188
	siFANCA
	NoDSB vs. DSB	-16.17	-22.06 to -10.28	Yes	***	0.0005
	Test details	Mean 1	Mean 2	Mean diff.	SE of diff.	N1	N2	t	DF
	NoDSB
	siNTC vs. siFANCD2	21.15	20.7	0.4484	2.406	2	2	0.1864	6
	siNTC vs. siFANCA	21.15	17.9	3.247	2.406	2	2	1.349	6
	siFANCD2 vs. siFANCA	20.7	17.9	2.799	2.406	2	2	1.163	6
	DSB
	siNTC vs. siFANCD2	45.48	28.37	17.11	2.406	2	2	7.11	6
	siNTC vs. siFANCA	45.48	34.07	11.41	2.406	2	2	4.743	6
	siFANCD2 vs. siFANCA	28.37	34.07	-5.694	2.406	2	2	2.366	6
	siNTC
	NoDSB vs. DSB	21.15	45.48	-24.34	2.406	2	2	10.11	6
	siFANCD2
	NoDSB vs. DSB	20.7	28.37	-7.676	2.406	2	2	3.19	6
	siFANCA
	NoDSB vs. DSB	17.9	34.07	-16.17	2.406	2	2	6.719	6
Figure S6C	Shapiro-Wilk test, followed by non-parametric Kruskal-Wallis test, followed by Dunn test.
	=== DATA SUMMARY AND NORMALITY TESTS 53BP1 Foci G1===
	NoBreak_Pre_siNTC_53BP1_FANCD2:
	n=644, mean=4.01, median=4.00, std=2.64
	Shapiro-Wilk test: statistic=0.884, p=0.0000
	Distribution: NOT Normal (α=0.05)
	NoBreak_Pre_siFANCD2_53BP1_FANCD2:
	n=405, mean=5.08, median=4.00, std=4.71
	Shapiro-Wilk test: statistic=0.785, p=0.0000
	Distribution: NOT Normal (α=0.05)
	Break_Pre_siNTC_53BP1_FANCD2:
	n=376, mean=12.57, median=12.00, std=7.83
	Shapiro-Wilk test: statistic=0.933, p=0.0000
	Distribution: NOT Normal (α=0.05)
	Break_Pre_siFANCD2_53BP1_FANCD2:
	n=387, mean=11.84, median=12.00, std=6.25
	Shapiro-Wilk test: statistic=0.987, p=0.0014
	Distribution: NOT Normal (α=0.05)
	============================================================
	✗ At least one group is NOT normally distributed
	RECOMMENDATION: Use non-parametric tests (Kruskal-Wallis + Dunn)
	============================================================
	=== KRUSKAL-WALLIS TEST ===
	H-statistic: 635.655
	P-value: 0.0000
	Significant difference detected! Proceeding with post-hoc tests...
	=== DUNN'S TEST (with Bonferroni correction) ===
	Break_Pre_siFANCD2_53BP1_FANCD2 \
	Break_Pre_siFANCD2_53BP1_FANCD2 1.000000e+00
	Break_Pre_siNTC_53BP1_FANCD2 1.000000e+00
	NoBreak_Pre_siFANCD2_53BP1_FANCD2 1.859729e-53
	NoBreak_Pre_siNTC_53BP1_FANCD2 3.011291e-82
	Break_Pre_siNTC_53BP1_FANCD2 \
	Break_Pre_siFANCD2_53BP1_FANCD2 1.000000e+00
	Break_Pre_siNTC_53BP1_FANCD2 1.000000e+00
	NoBreak_Pre_siFANCD2_53BP1_FANCD2 4.595064e-54
	NoBreak_Pre_siNTC_53BP1_FANCD2 1.112821e-82
	NoBreak_Pre_siFANCD2_53BP1_FANCD2 \
	Break_Pre_siFANCD2_53BP1_FANCD2 1.859729e-53
	Break_Pre_siNTC_53BP1_FANCD2 4.595064e-54
	NoBreak_Pre_siFANCD2_53BP1_FANCD2 1.000000e+00
	NoBreak_Pre_siNTC_53BP1_FANCD2 1.688571e-01
	NoBreak_Pre_siNTC_53BP1_FANCD2
	Break_Pre_siFANCD2_53BP1_FANCD2 3.011291e-82
	Break_Pre_siNTC_53BP1_FANCD2 1.112821e-82
	NoBreak_Pre_siFANCD2_53BP1_FANCD2 1.688571e-01
	NoBreak_Pre_siNTC_53BP1_FANCD2 1.000000e+00
	Significant pairs:
	NoBreak_Pre_siNTC_53BP1_FANCD2 vs Break_Pre_siNTC_53BP1_FANCD2: p=0.0000 ****
	NoBreak_Pre_siNTC_53BP1_FANCD2 vs Break_Pre_siFANCD2_53BP1_FANCD2: p=0.0000 ****
	NoBreak_Pre_siFANCD2_53BP1_FANCD2 vs Break_Pre_siNTC_53BP1_FANCD2: p=0.0000 ****
	NoBreak_Pre_siFANCD2_53BP1_FANCD2 vs Break_Pre_siFANCD2_53BP1_FANCD2: p=0.0000 ****
Figure S6E	Ordinary two-way ANOVA with main effects only, followed by Tukey's multiple comparisons test, with a single pooled variance.
	Tukey's multiple comparisons test	Mean diff.	95.00% CI of diff.	Below threshold?	Summary	Adjusted P Value
	siNTC vs. siFANCD2	55.84	41.44 to 70.24	Yes	****	<0.0001
	siNTC vs. siATRIP	48.99	34.58 to 63.39	Yes	****	<0.0001
	siNTC vs. siETAA1	43.6	29.19 to 58.00	Yes	****	<0.0001
	siNTC vs. siTopBP1	53.31	38.90 to 67.71	Yes	****	<0.0001
	siFANCD2 vs. siATRIP	-6.851	-21.25 to 7.551	No	ns	0.6205
	siFANCD2 vs. siETAA1	-12.24	-26.64 to 2.161	No	ns	0.1204
	siFANCD2 vs. siTopBP1	-2.531	-16.93 to 11.87	No	ns	0.9836
	siATRIP vs. siETAA1	-5.39	-19.79 to 9.012	No	ns	0.7943
	siATRIP vs. siTopBP1	4.32	-10.08 to 18.72	No	ns	0.8945
	siETAA1 vs. siTopBP1	9.71	-4.692 to 24.11	No	ns	0.2938

## Sheet: ChIP Ab
Antibody	Purpose	Supplier	Catalog #	Host Species	Clonality	Clone	Isotype	Protein A or G Dynabeads	ug of Ab per IP	volume per IP	RRID
Anti-FANCD2	ChIP	Abcam	ab221932	Rabbit	Monoclonal	EPR2302	IgG	Protein A	5 ug	batch dependent	AB_3717344
Anti-FANCI	ChIP	Invitrogen	PA5-59014	Rabbit	Polyclonal	-	IgG	Protein A	10 ug	batch dependent	AB_2643072
Anti-MRE11	ChIP	Novus Biologicals	NB100-142	Rabbit	Polyclonal	-	IgG	Protein A	-	3 uL	AB_350079
Anti-Histone-H4	ChIP	Abcam	ab7311	Rabbit	Polyclonal	-	IgG	Protein A	3 ug	batch dependent	AB_305837
Anti-BRCA1	ChIP	Santa Cruz Biotechnology	sc-6954	Mouse	Monoclonal	D-9	IgG2a κ	Protein A	5 ug	batch dependent	AB_626761
Anti-BLM	ChIP	Abcam	ab2179	Rabbit	Polyclonal	-	IgG	Protein A	5 ug	batch dependent	AB_2290411
Anti-RPA	ChIP	Millipore Sigma	MABE285	Mouse	Monoclonal	RPA34-20	IgG1k	Protein G	5 ug	batch dependent	AB_11213221
Anti-BRCA2	ChIP	Bethyl Laboratories	A300-005A	Rabbit	Polyclonal	-	IgG	Protein A	5 ug	batch dependent	AB_2067772
Anti-RAD51	ChIP	Novus Biologicals	NB100-148	Mouse	Monoclonal	14B4	IgG2b	Protein A	5 ug	batch dependent	AB_10002131

[truncated: 2 more sheets: WB Ab, IF QIBC Ab]
